# Supplementary material for: Covid-19 in Cartagena and the Bolívar Department, Colombia. Current status, perspectives and challenges until the arrival of the vaccine
Source: Heliyon. 2021 Feb 19;7(2):e06336. doi: 10.1016/j.heliyon.2021.e06336 (PMC7894252; doi:10.1016/j.heliyon.2021.e06336)
Supplement: Supplementary Material.xlsx [file mmc1.xlsx]

## Sheet: Datos
Código	Fecha Resultado	Mes_Resultado	T D	Evento	IPS_ Envia	Edad	Sexo	Condicion_ Final	EAPB	Pais_ Residencia	Departamento_ Residencia	Municipio_ Residencia	Trabajador_ Salud	Contacto Caso Confirmado	Resultado
1	2020-06-20 23:59:44	junio	CC	INFLUENZA HUMANA POR VIRUS NUEVO	HOSPITAL NAVAL DE CARTAGENA	34	F	VIVO	NA	COLOMBIA	BOLIVAR	CARTAGENA	NO	NO	NEGATIVO
2	2020-06-20 23:59:44	julio	TI	INFLUENZA HUMANA POR VIRUS NUEVO	HOSPITAL NAVAL DE CARTAGENA	8	F	VIVO	NA	COLOMBIA	BOLIVAR	CALAMAR	NO	NO	NEGATIVO
3	2020-06-20 23:59:44	junio	CC	INFLUENZA HUMANA POR VIRUS NUEVO	SEDE 1 CLINICA BLAS DE LEZO SA MEGA URGENCIA	28	F	VIVO	NA	COLOMBIA	BOLIVAR	CARTAGENA	SI	SI	POSITIVO
4	2020-06-20 23:59:44	junio	CC	INFLUENZA HUMANA POR VIRUS NUEVO	SEDE 1 CLINICA BLAS DE LEZO SA MEGA URGENCIA	40	F	VIVO	ECOOPSOS ESS	COLOMBIA	BOLIVAR	CARTAGENA	NO	NO	NEGATIVO
5	2020-06-20 23:59:44	julio	CC	INFECCION RESPIRATORIA AGUDA GRAVE IRAG INUSITADA	SEDE 1 CLINICA BLAS DE LEZO SA MEGA URGENCIA	49	M	MUERTO	NA	COLOMBIA	BOLIVAR	CARTAGENA	NO	NO	POSITIVO
6	2020-06-20 23:59:44	junio	CC	INFLUENZA HUMANA POR VIRUS NUEVO	SEDE 1 CLINICA BLAS DE LEZO SA MEGA URGENCIA	69	M	VIVO	NA	COLOMBIA	BOLIVAR	CARTAGENA	NO	NO	POSITIVO
7	2020-06-20 23:59:44	junio	CC	INFLUENZA HUMANA POR VIRUS NUEVO	SEDE 1 CLINICA BLAS DE LEZO SA MEGA URGENCIA	63	M	VIVO	NA	COLOMBIA	BOLIVAR	CARTAGENA	NO	NO	NEGATIVO
8	2020-06-20 23:59:44	julio	CC	INFLUENZA HUMANA POR VIRUS NUEVO	SEDE 1 CLINICA BLAS DE LEZO SA MEGA URGENCIA	28	F	VIVO	NA	COLOMBIA	BOLIVAR	CARTAGENA	NO	NO	NEGATIVO
9	2020-06-20 23:59:44	junio	CC	INFLUENZA HUMANA POR VIRUS NUEVO	SEDE 1 CLINICA BLAS DE LEZO SA MEGA URGENCIA	61	M	VIVO	NA	COLOMBIA	BOLIVAR	CARTAGENA	NO	NO	NEGATIVO
10	2020-06-20 23:59:44	junio	CC	INFLUENZA HUMANA POR VIRUS NUEVO	SEDE 1 CLINICA BLAS DE LEZO SA MEGA URGENCIA	44	F	VIVO	NA	COLOMBIA	BOLIVAR	CARTAGENA	NO	SI	NEGATIVO
11	2020-06-20 23:59:44	julio	CC	INFLUENZA HUMANA POR VIRUS NUEVO	SEDE 1 CLINICA BLAS DE LEZO SA MEGA URGENCIA	64	F	VIVO	NA	COLOMBIA	BOLIVAR	CARTAGENA	NO	NO	POSITIVO
12	2020-06-20 23:59:44	junio	CC	INFLUENZA HUMANA POR VIRUS NUEVO	SEDE 1 CLINICA BLAS DE LEZO SA MEGA URGENCIA	52	M	VIVO	NA	COLOMBIA	BOLIVAR	CARTAGENA	NO	SI	POSITIVO
13	2020-06-20 23:59:44	junio	CC	INFLUENZA HUMANA POR VIRUS NUEVO	SEDE 1 CLINICA BLAS DE LEZO SA MEGA URGENCIA	6	F	VIVO	NA	COLOMBIA	BOLIVAR	CARTAGENA	NO	SI	POSITIVO
14	2020-06-20 23:59:44	julio	CC	INFLUENZA HUMANA POR VIRUS NUEVO	SEDE 1 CLINICA BLAS DE LEZO SA MEGA URGENCIA	25	F	VIVO	NA	COLOMBIA	BOLIVAR	CARTAGENA	SI	SI	NEGATIVO
15	2020-06-20 23:59:44	junio	CC	INFLUENZA HUMANA POR VIRUS NUEVO	IPS FUNDACION COOSALUD	49	M	VIVO	NA	COLOMBIA	BOLIVAR	CARTAGENA	NO	NO	POSITIVO
16	2020-06-20 23:59:44	junio	CC	Enfermedad Similar a Influenza Infección Respiratoria Aguda Grave (Vigilancia centinela)	IPS FUNDACION COOSALUD	29	M	VIVO	NA	COLOMBIA	BOLIVAR	ARJONA	NO	SI	POSITIVO
17	2020-06-19 23:59:44	julio	CC	INFLUENZA HUMANA POR VIRUS NUEVO	PROMOTORA BOCAGRANDE S.A "PROBOCA S.A"	72	M	MUERTO	NA	COLOMBIA	BOLIVAR	CARTAGENA	NO	SI	POSITIVO
18	2020-06-19 23:59:44	junio	CC	INFLUENZA HUMANA POR VIRUS NUEVO	PROMOTORA BOCAGRANDE S.A "PROBOCA S.A"	29	F	VIVO	NA	COLOMBIA	BOLIVAR	CARTAGENA	NO	NO	POSITIVO
19	2020-06-19 23:59:44	junio	CC	INFLUENZA HUMANA POR VIRUS NUEVO	CENTRO MEDICO BUENOS AIRES LTDA	39	F	VIVO	NA	COLOMBIA	BOLIVAR	MAGANGUE	NO	NO	NEGATIVO
20	2020-06-19 23:59:44	julio	CC	INFLUENZA HUMANA POR VIRUS NUEVO	CENTRO MEDICO BUENOS AIRES LTDA	36	F	VIVO	NA	COLOMBIA	BOLIVAR	CARTAGENA	SI	SI	NEGATIVO
21	2020-06-19 23:59:44	junio	CC	INFLUENZA HUMANA POR VIRUS NUEVO	CENTRO MEDICO BUENOS AIRES LTDA	25	M	VIVO	NA	COLOMBIA	BOLIVAR	CARTAGENA	NO	SI	NEGATIVO
22	2020-06-19 23:59:44	junio	CC	INFLUENZA HUMANA POR VIRUS NUEVO	HOSPITAL NAVAL DE CARTAGENA	41	M	VIVO	FUERZAS MILITARES	COLOMBIA	BOLIVAR	CARTAGENA	NO	NO	POSITIVO
23	2020-06-19 23:59:44	julio	NA	INFLUENZA HUMANA POR VIRUS NUEVO	HOSPITAL NAVAL DE CARTAGENA	0	M	VIVO	NA	COLOMBIA	BOLIVAR	CARTAGENA	NO	SI	NEGATIVO
24	2020-06-19 23:59:44	junio	CC	INFLUENZA HUMANA POR VIRUS NUEVO	HOSPITAL NAVAL DE CARTAGENA	35	M	VIVO	NA	COLOMBIA	BOLIVAR	ARJONA	NO	NO	POSITIVO
25	2020-06-19 23:59:44	junio	CC	Enfermedad Similar a Influenza Infección Respiratoria Aguda Grave (Vigilancia centinela)	HOSPITAL NAVAL DE CARTAGENA	40	M	VIVO	NA	COLOMBIA	BOLIVAR	CARTAGENA	NO	NO	POSITIVO
26	2020-06-19 23:59:44	julio	CC	INFLUENZA HUMANA POR VIRUS NUEVO	HOSPITAL NAVAL DE CARTAGENA	44	M	VIVO	NA	COLOMBIA	BOLIVAR	VILLANUEVA	NO	SI	NEGATIVO
27	2020-06-19 23:59:44	junio	CC	INFLUENZA HUMANA POR VIRUS NUEVO	HOSPITAL NAVAL DE CARTAGENA	58	M	VIVO	NA	COLOMBIA	BOLIVAR	CARTAGENA	NO	NO	NEGATIVO
28	2020-06-19 23:59:44	junio	TI	INFLUENZA HUMANA POR VIRUS NUEVO	HOSPITAL NAVAL DE CARTAGENA	15	M	VIVO	NA	COLOMBIA	BOLIVAR	TURBACO	NO	NO	NEGATIVO
29	2020-06-18 23:59:44	julio	CC	INFECCION RESPIRATORIA AGUDA GRAVE IRAG INUSITADA	GESTION SALUD S.A.S.	43	F	VIVO	NA	COLOMBIA	BOLIVAR	CARTAGENA	NO	NO	NEGATIVO
30	2020-06-18 23:59:44	junio	CC	INFLUENZA HUMANA POR VIRUS NUEVO	CENTRO MEDICO CRECER	56	M	VIVO	NA	COLOMBIA	BOLIVAR	CARTAGENA	NO	SI	NEGATIVO
31	2020-06-18 23:59:44	junio	CC	INFECCION RESPIRATORIA AGUDA GRAVE IRAG INUSITADA	GESTION SALUD S.A.S.	37	M	VIVO	NA	COLOMBIA	BOLIVAR	CARTAGENA	NO	NO	NEGATIVO
32	2020-06-18 23:59:44	julio	CC	INFLUENZA HUMANA POR VIRUS NUEVO	CENTRO MEDICO BUENOS AIRES LTDA	26	F	VIVO	NA	COLOMBIA	BOLIVAR	CARTAGENA	NO	NO	NEGATIVO
33	2020-06-18 23:59:44	junio	CC	INFLUENZA HUMANA POR VIRUS NUEVO	CENTRO MEDICO BUENOS AIRES LTDA	60	F	VIVO	NA	COLOMBIA	BOLIVAR	CARTAGENA	NO	SI	NEGATIVO
34	2020-06-18 23:59:44	junio	CC	INFLUENZA HUMANA POR VIRUS NUEVO	HOSPITAL NAVAL DE CARTAGENA	21	M	VIVO	NA	COLOMBIA	BOLIVAR	SANTA ROSA	NO	SI	NEGATIVO
35	2020-06-18 23:59:44	julio	CC	INFLUENZA HUMANA POR VIRUS NUEVO	HOSPITAL NAVAL DE CARTAGENA	9	M	VIVO	NA	COLOMBIA	BOLIVAR	SANTA ROSA	NO	NO	NEGATIVO
36	2020-06-18 23:59:44	junio	CC	Enfermedad Similar a Influenza Infección Respiratoria Aguda Grave (Vigilancia centinela)	HOSPITAL NAVAL DE CARTAGENA	26	M	VIVO	NA	COLOMBIA	BOLIVAR	CARTAGENA	NO	SI	NEGATIVO
37	2020-06-18 23:59:44	junio	CC	Enfermedad Similar a Influenza Infección Respiratoria Aguda Grave (Vigilancia centinela)	HOSPITAL NAVAL DE CARTAGENA	27	F	VIVO	NA	COLOMBIA	BOLIVAR	CARTAGENA	NO	NO	NEGATIVO
38	2020-06-18 23:59:44	julio	CC	Enfermedad Similar a Influenza Infección Respiratoria Aguda Grave (Vigilancia centinela)	HOSPITAL NAVAL DE CARTAGENA	24	M	VIVO	NA	COLOMBIA	BOLIVAR	CARTAGENA	NO	NO	POSITIVO
39	2020-06-18 23:59:44	junio	CC	INFLUENZA HUMANA POR VIRUS NUEVO	HOSPITAL NAVAL DE CARTAGENA	50	M	VIVO	NA	COLOMBIA	BOLIVAR	CARTAGENA	NO	SI	POSITIVO
40	2020-06-18 23:59:44	junio	CC	INFLUENZA HUMANA POR VIRUS NUEVO	CENTRO MEDICO BUENOS AIRES LTDA	55	F	VIVO	NA	COLOMBIA	BOLIVAR	CARTAGENA	NO	SI	NEGATIVO
41	2020-06-18 23:59:44	julio	TI	Enfermedad Similar a Influenza Infección Respiratoria Aguda Grave (Vigilancia centinela)	CENTRO MEDICO BUENOS AIRES LTDA	9	M	VIVO	NA	COLOMBIA	BOLIVAR	CARTAGENA	NO	SI	NEGATIVO
42	2020-06-18 23:59:44	junio	CC	INFLUENZA HUMANA POR VIRUS NUEVO	CENTRO MEDICO BUENOS AIRES LTDA	60	F	VIVO	NA	COLOMBIA	BOLIVAR	CARTAGENA	NO	SI	NEGATIVO
43	2020-06-18 23:59:44	junio	CC	INFLUENZA HUMANA POR VIRUS NUEVO	CENTRO MEDICO BUENOS AIRES LTDA	36	F	VIVO	NA	COLOMBIA	BOLIVAR	CARTAGENA	NO	NO	NEGATIVO
44	2020-06-17 23:59:44	julio	CC	INFLUENZA HUMANA POR VIRUS NUEVO	ESE HOSPITAL LOCAL TURBACO	34	M	VIVO	NA	COLOMBIA	BOLIVAR	TURBACO	NO	NO	POSITIVO
45	2020-06-16 23:59:44	junio	CC	INFECCION RESPIRATORIA AGUDA GRAVE IRAG INUSITADA	ESEO HOSPITAL LOCAL CARTAGENA DE INDIAS	28	M	VIVO	NA	COLOMBIA	BOLIVAR	MAGANGUE	NO	NO	NEGATIVO
46	2020-06-16 23:59:44	junio	TI	INFLUENZA HUMANA POR VIRUS NUEVO	ESE HOSPITAL LOCAL SAN JUAN NEPOMUCENO	10	M	VIVO	NA	COLOMBIA	BOLIVAR	SAN JUAN NEPOMUCENO	NO	SI	NEGATIVO
47	2020-06-16 23:59:44	julio	CC	INFLUENZA HUMANA POR VIRUS NUEVO	E.S.E. HOSPITAL LOCAL MAHATES	38	F	VIVO	NA	COLOMBIA	BOLIVAR	MAHATES	NO	SI	NEGATIVO
48	2020-06-16 23:59:44	junio	CC	INFLUENZA HUMANA POR VIRUS NUEVO	IPS CUIDADO SEGURO EN CASA SA	18	F	VIVO	NA	COLOMBIA	BOLIVAR	CARTAGENA	NO	SI	NEGATIVO
49	2020-06-16 23:59:44	junio	CC	INFLUENZA HUMANA POR VIRUS NUEVO	CENTRO MEDICO BUENOS AIRES LTDA	60	M	VIVO	NA	COLOMBIA	BOLIVAR	CARTAGENA	NO	SI	NEGATIVO
50	2020-06-16 23:59:44	julio	CC	INFECCION RESPIRATORIA AGUDA GRAVE IRAG INUSITADA	ESE HOSPITAL LOCAL TURBACO	69	M	VIVO	NA	COLOMBIA	BOLIVAR	TURBACO	NO	NO	POSITIVO
51	2020-06-16 23:59:44	junio	CC	INFLUENZA HUMANA POR VIRUS NUEVO	ESE HOSPITAL LOCAL SANTA ROSA DE LIMA	24	M	VIVO	NA	COLOMBIA	BOLIVAR	SANTA ROSA	NO	SI	NEGATIVO
52	2020-06-16 23:59:44	junio	CC	INFLUENZA HUMANA POR VIRUS NUEVO	IPS CUIDADO SEGURO EN CASA SA	40	M	VIVO	NA	COLOMBIA	BOLIVAR	CALAMAR	NO	NO	POSITIVO
53	2020-06-16 23:59:44	julio	CC	INFLUENZA HUMANA POR VIRUS NUEVO	IPS CUIDADO SEGURO EN CASA SA	25	M	VIVO	NA	COLOMBIA	BOLIVAR	CALAMAR	NO	NO	POSITIVO
54	2020-06-16 23:59:44	junio	CC	INFLUENZA HUMANA POR VIRUS NUEVO	UNIDAD MEDICA CARTAGENA DE INDIAS	26	M	VIVO	NA	COLOMBIA	BOLIVAR	TIQUISIO (PUERTO RICO)	NO	SI	POSITIVO
55	2020-06-16 23:59:44	junio	CC	INFLUENZA HUMANA POR VIRUS NUEVO	UNIDAD MEDICA CARTAGENA DE INDIAS	24	F	VIVO	NA	COLOMBIA	BOLIVAR	ARJONA	NO	SI	POSITIVO
56	2020-06-15 23:59:44	julio	CC	INFLUENZA HUMANA POR VIRUS NUEVO	SEDE 1 CLINICA BLAS DE LEZO SA MEGA URGENCIA	32	F	VIVO	COOSALUD ESSC	COLOMBIA	BOLIVAR	CARTAGENA	NO	SI	NEGATIVO
57	2020-06-15 23:59:44	junio	CC	INFECCION RESPIRATORIA AGUDA GRAVE IRAG INUSITADA	SEDE 1 CLINICA BLAS DE LEZO SA MEGA URGENCIA	87	F	VIVO	NA	COLOMBIA	BOLIVAR	CARTAGENA	NO	NO	POSITIVO
58	2020-06-15 23:59:44	junio	CC	INFLUENZA HUMANA POR VIRUS NUEVO	SEDE 1 CLINICA BLAS DE LEZO SA MEGA URGENCIA	54	F	VIVO	NA	COLOMBIA	BOLIVAR	CARTAGENA	NO	SI	NEGATIVO
59	2020-06-15 23:59:44	julio	CC	INFLUENZA HUMANA POR VIRUS NUEVO	SEDE 1 CLINICA BLAS DE LEZO SA MEGA URGENCIA	28	M	VIVO	NA	COLOMBIA	BOLIVAR	CARTAGENA	NO	NO	NEGATIVO
60	2020-06-15 23:59:44	junio	CC	INFLUENZA HUMANA POR VIRUS NUEVO	HOSPITAL NAVAL DE CARTAGENA	32	M	VIVO	SALUD TOTAL EPSS	COLOMBIA	BOLIVAR	CARTAGENA	NO	SI	NEGATIVO
61	2020-06-15 23:59:44	junio	CC	INFLUENZA HUMANA POR VIRUS NUEVO	HOSPITAL NAVAL DE CARTAGENA	23	M	VIVO	NA	COLOMBIA	BOLIVAR	CARTAGENA	NO	NO	NEGATIVO
62	2020-06-15 23:59:44	julio	CC	INFLUENZA HUMANA POR VIRUS NUEVO	HOSPITAL NAVAL DE CARTAGENA	27	F	VIVO	NA	COLOMBIA	BOLIVAR	CARTAGENA	NO	NO	NEGATIVO
63	2020-06-15 23:59:44	junio	CC	INFLUENZA HUMANA POR VIRUS NUEVO	HOSPITAL NAVAL DE CARTAGENA	60	F	VIVO	COOSALUD ESS EPS-S	COLOMBIA	BOLIVAR	CARTAGENA	NO	NO	NEGATIVO
64	2020-06-15 23:59:44	junio	CC	INFLUENZA HUMANA POR VIRUS NUEVO	HOSPITAL NAVAL DE CARTAGENA	44	M	VIVO	ECOPETROL	COLOMBIA	BOLIVAR	CARTAGENA	NO	NO	NEGATIVO
65	2020-06-15 23:59:44	julio	CC	INFLUENZA HUMANA POR VIRUS NUEVO	HOSPITAL NAVAL DE CARTAGENA	31	M	VIVO	NUEVA EPS	COLOMBIA	BOLIVAR	CARTAGENA	NO	NO	NEGATIVO
66	2020-06-15 23:59:44	junio	CC	INFLUENZA HUMANA POR VIRUS NUEVO	CENTRO MEDICO BUENOS AIRES LTDA	27	F	VIVO	SALUD TOTAL EPSS	COLOMBIA	BOLIVAR	CARTAGENA	NO	SI	NEGATIVO
67	2020-06-15 23:59:44	junio	CC	INFLUENZA HUMANA POR VIRUS NUEVO	PROMOTORA BOCAGRANDE S.A "PROBOCA S.A"	25	M	VIVO	NA	COLOMBIA	BOLIVAR	CARTAGENA	NO	NO	NEGATIVO
68	2020-06-15 23:59:44	julio	CC	INFLUENZA HUMANA POR VIRUS NUEVO	PROMOTORA BOCAGRANDE S.A "PROBOCA S.A"	29	M	VIVO	NA	COLOMBIA	BOLIVAR	CARTAGENA	SI	SI	NEGATIVO
69	2020-06-15 23:59:44	junio	CC	Enfermedad Similar a Influenza Infección Respiratoria Aguda Grave (Vigilancia centinela)	HOSPITAL NAVAL DE CARTAGENA	63	M	VIVO	NA	COLOMBIA	BOLIVAR	CARTAGENA	NO	NO	POSITIVO
70	2020-06-15 23:59:44	junio	CC	INFLUENZA HUMANA POR VIRUS NUEVO	CENTRO MEDICO BUENOS AIRES LTDA	68	M	VIVO	NA	COLOMBIA	BOLIVAR	CARTAGENA	NO	SI	NEGATIVO
71	2020-06-15 23:59:44	julio	CC	INFLUENZA HUMANA POR VIRUS NUEVO	CENTRO MEDICO BUENOS AIRES LTDA	28	M	VIVO	NA	COLOMBIA	BOLIVAR	CARTAGENA	NO	SI	NEGATIVO
72	2020-06-14 23:59:44	junio	CC	INFLUENZA HUMANA POR VIRUS NUEVO	IPS CUIDADO SEGURO EN CASA SA	26	M	VIVO	NA	COLOMBIA	BOLIVAR	ARJONA	NO	NO	NEGATIVO
73	2020-06-14 23:59:44	junio	RC	INFLUENZA HUMANA POR VIRUS NUEVO	CENTRO MEDICO BUENOS AIRES LTDA	3	F	VIVO	NA	COLOMBIA	BOLIVAR	CARTAGENA	NO	SI	NEGATIVO
74	2020-06-14 23:59:44	julio	CC	INFLUENZA HUMANA POR VIRUS NUEVO	CENTRO MEDICO BUENOS AIRES LTDA	54	F	VIVO	NA	COLOMBIA	BOLIVAR	CARTAGENA	NO	NO	NEGATIVO
75	2020-06-14 23:59:44	junio	CC	INFLUENZA HUMANA POR VIRUS NUEVO	ESE HOSPITAL LOCAL SANTA ROSA DE LIMA	63	M	VIVO	NA	COLOMBIA	BOLIVAR	VILLANUEVA	NO	SI	NEGATIVO
76	2020-06-14 23:59:44	junio	CC	INFLUENZA HUMANA POR VIRUS NUEVO	IPS CUIDADO SEGURO EN CASA SA	26	F	VIVO	NA	COLOMBIA	BOLIVAR	CARTAGENA	NO	NO	POSITIVO
77	2020-06-14 23:59:44	julio	CC	INFLUENZA HUMANA POR VIRUS NUEVO	IPS CUIDADO SEGURO EN CASA SA	28	F	VIVO	NA	COLOMBIA	BOLIVAR	CARTAGENA	NO	NO	NEGATIVO
78	2020-06-14 23:59:44	junio	CC	INFLUENZA HUMANA POR VIRUS NUEVO	IPS FUNDACION COOSALUD	29	M	VIVO	NUEVA EPS	COLOMBIA	BOLIVAR	CARTAGENA	NO	NO	NEGATIVO
79	2020-06-14 23:59:44	junio	CC	INFLUENZA HUMANA POR VIRUS NUEVO	IPS FUNDACION COOSALUD	29	M	VIVO	NA	COLOMBIA	BOLIVAR	CARTAGENA	NO	NO	NEGATIVO
80	2020-06-14 23:59:44	julio	CC	INFLUENZA HUMANA POR VIRUS NUEVO	IPS FUNDACION COOSALUD	20	F	VIVO	NA	COLOMBIA	BOLIVAR	CARTAGENA	NO	NO	NEGATIVO
81	2020-06-14 23:59:44	junio	CC	INFLUENZA HUMANA POR VIRUS NUEVO	ESEO HOSPITAL LOCAL CARTAGENA DE INDIAS	70	F	VIVO	NUEVA EPS	COLOMBIA	BOLIVAR	CARTAGENA	NO	SI	NEGATIVO
82	2020-06-14 23:59:44	junio	CC	INFLUENZA HUMANA POR VIRUS NUEVO	CENTRO MEDICO CRECER	28	M	VIVO	NA	COLOMBIA	BOLIVAR	CARTAGENA	NO	NO	NEGATIVO
83	2020-06-14 23:59:44	julio	CC	INFLUENZA HUMANA POR VIRUS NUEVO	CENTRO MEDICO CRECER	29	F	VIVO	COOSALUD ESS EPS-S	COLOMBIA	BOLIVAR	CARTAGENA	NO	NO	NEGATIVO
84	2020-06-14 23:59:44	junio	CC	INFLUENZA HUMANA POR VIRUS NUEVO	CENTRO MEDICO CRECER	50	F	VIVO	COOSALUD ESS EPS-S	COLOMBIA	BOLIVAR	CARTAGENA	NO	NO	NEGATIVO
85	2020-06-14 23:59:44	junio	CC	INFECCION RESPIRATORIA AGUDA GRAVE IRAG INUSITADA	SEDE 1 CLINICA BLAS DE LEZO SA MEGA URGENCIA	65	F	VIVO	NUEVA EPS	COLOMBIA	BOLIVAR	CARTAGENA	NO	NO	NEGATIVO
86	2020-06-14 23:59:44	julio	CC	INFECCION RESPIRATORIA AGUDA GRAVE IRAG INUSITADA	SEDE 1 CLINICA BLAS DE LEZO SA MEGA URGENCIA	51	M	VIVO	NA	COLOMBIA	BOLIVAR	CARTAGENA	NO	NO	POSITIVO
87	2020-06-14 23:59:44	junio	CC	INFLUENZA HUMANA POR VIRUS NUEVO	CENTRO MEDICO CRECER	40	F	VIVO	NA	COLOMBIA	BOLIVAR	CARTAGENA	NO	SI	NEGATIVO
88	2020-06-14 23:59:44	junio	CC	INFLUENZA HUMANA POR VIRUS NUEVO	CENTRO MEDICO CRECER	31	F	VIVO	NA	COLOMBIA	BOLIVAR	CARTAGENA	SI	SI	NEGATIVO
89	2020-06-14 23:59:44	julio	CC	INFLUENZA HUMANA POR VIRUS NUEVO	CENTRO MEDICO CRECER	60	F	VIVO	NA	COLOMBIA	BOLIVAR	CARTAGENA	NO	NO	NEGATIVO
90	2020-06-14 23:59:44	junio	CC	INFLUENZA HUMANA POR VIRUS NUEVO	CENTRO MEDICO CRECER	69	M	VIVO	NA	COLOMBIA	BOLIVAR	CARTAGENA	NO	NO	NEGATIVO
91	2020-06-14 23:59:44	junio	CC	INFLUENZA HUMANA POR VIRUS NUEVO	CENTRO MEDICO CRECER	38	F	VIVO	NA	COLOMBIA	BOLIVAR	CARTAGENA	NO	NO	NEGATIVO
92	2020-06-13 23:59:44	julio	CC	INFLUENZA HUMANA POR VIRUS NUEVO	HOSPITAL BOCAGRANDE	47	F	VIVO	COOMEVA EPS SA	COLOMBIA	BOLIVAR	ARJONA	SI	SI	POSITIVO
93	2020-06-13 23:59:44	junio	CC	INFLUENZA HUMANA POR VIRUS NUEVO	HOSPITAL BOCAGRANDE	27	M	VIVO	NUEVA EPS	COLOMBIA	BOLIVAR	CARTAGENA	NO	SI	POSITIVO
94	2020-06-13 23:59:44	junio	CC	INFLUENZA HUMANA POR VIRUS NUEVO	HOSPITAL NAVAL DE CARTAGENA	59	F	VIVO	NA	COLOMBIA	BOLIVAR	CARTAGENA	NO	SI	NEGATIVO
95	2020-06-13 23:59:44	julio	CC	INFLUENZA HUMANA POR VIRUS NUEVO	HOSPITAL NAVAL DE CARTAGENA	21	F	VIVO	NA	COLOMBIA	BOLIVAR	CARTAGENA	NO	SI	NEGATIVO
96	2020-06-13 23:59:44	junio	CC	INFLUENZA HUMANA POR VIRUS NUEVO	HOSPITAL NAVAL DE CARTAGENA	20	F	VIVO	NA	COLOMBIA	BOLIVAR	CARTAGENA	NO	SI	NEGATIVO
97	2020-06-12 23:59:44	junio	CC	INFLUENZA HUMANA POR VIRUS NUEVO	CENTRO MEDICO BUENOS AIRES LTDA	56	F	VIVO	NA	COLOMBIA	BOLIVAR	CARTAGENA	NO	SI	POSITIVO
98	2020-06-12 23:59:44	julio	CC	INFLUENZA HUMANA POR VIRUS NUEVO	IPS CUIDADO SEGURO EN CASA SA	18	F	VIVO	NA	COLOMBIA	BOLIVAR	MAGANGUE	NO	SI	POSITIVO
99	2020-06-13 23:59:44	junio	CC	INFLUENZA HUMANA POR VIRUS NUEVO	IPS CUIDADO SEGURO EN CASA SA	28	F	VIVO	NA	COLOMBIA	BOLIVAR	CARTAGENA	NO	SI	NEGATIVO
100	2020-06-13 23:59:44	junio	TI	INFLUENZA HUMANA POR VIRUS NUEVO	CENTRO MEDICO BUENOS AIRES LTDA	13	M	VIVO	COOMEVA EPS SA	COLOMBIA	BOLIVAR	CARTAGENA	NO	SI	NEGATIVO
101	2020-06-13 23:59:44	julio	CC	INFLUENZA HUMANA POR VIRUS NUEVO	CENTRO MEDICO BUENOS AIRES LTDA	58	F	VIVO	NA	COLOMBIA	BOLIVAR	CARTAGENA	NO	NO	NEGATIVO
102	2020-06-13 23:59:44	junio	CC	INFLUENZA HUMANA POR VIRUS NUEVO	IPS FUNDACION COOSALUD	21	F	VIVO	NA	COLOMBIA	BOLIVAR	CARTAGENA	NO	NO	NEGATIVO
103	2020-06-13 23:59:44	junio	TI	INFLUENZA HUMANA POR VIRUS NUEVO	IPS FUNDACION COOSALUD	7	F	VIVO	NA	COLOMBIA	BOLIVAR	CARTAGENA	NO	SI	NEGATIVO
104	2020-06-11 23:59:44	julio	CC	INFLUENZA HUMANA POR VIRUS NUEVO	PROMOTORA BOCAGRANDE S.A "PROBOCA S.A"	52	F	VIVO	NA	COLOMBIA	BOLIVAR	CARTAGENA	NO	SI	NEGATIVO
105	2020-06-11 23:59:44	junio	CC	INFLUENZA HUMANA POR VIRUS NUEVO	ESE HOSPITAL LOCAL ARJONA	62	F	VIVO	NA	COLOMBIA	BOLIVAR	ARJONA	NO	NO	NEGATIVO
106	2020-06-11 23:59:44	junio	CC	INFLUENZA HUMANA POR VIRUS NUEVO	PROMOTORA BOCAGRANDE S.A "PROBOCA S.A"	21	F	VIVO	NUEVA EPS	COLOMBIA	BOLIVAR	TURBACO	NO	SI	NEGATIVO
107	2020-06-11 23:59:44	julio	CC	INFLUENZA HUMANA POR VIRUS NUEVO	ESE HOSPITAL LOCAL ARJONA	63	F	VIVO	NA	COLOMBIA	BOLIVAR	CARTAGENA	SI	SI	NEGATIVO
108	2020-06-11 23:59:44	junio	CC	INFLUENZA HUMANA POR VIRUS NUEVO	ESE HOSPITAL LOCAL ARJONA	40	M	VIVO	NA	COLOMBIA	BOLIVAR	CARTAGENA	NO	SI	NEGATIVO
109	2020-06-11 23:59:44	junio	CC	INFECCION RESPIRATORIA AGUDA GRAVE IRAG INUSITADA	SEDE 1 CLINICA BLAS DE LEZO SA MEGA URGENCIA	48	F	VIVO	NA	COLOMBIA	BOLIVAR	CARTAGENA	NO	NO	NEGATIVO
110	2020-06-11 23:59:44	julio	CC	INFLUENZA HUMANA POR VIRUS NUEVO	MEDICINA EN CASA S.A.S.	24	M	VIVO	SALUD TOTAL SA EPS	COLOMBIA	BOLIVAR	CARTAGENA	NO	SI	NEGATIVO
111	2020-06-11 23:59:44	junio	CC	INFLUENZA HUMANA POR VIRUS NUEVO	MEDICINA EN CASA S.A.S.	70	F	VIVO	NA	COLOMBIA	BOLIVAR	CARTAGENA	NO	NO	POSITIVO
112	2020-06-11 23:59:44	junio	CC	INFLUENZA HUMANA POR VIRUS NUEVO	MEDICINA EN CASA S.A.S.	84	M	VIVO	NA	COLOMBIA	BOLIVAR	CARTAGENA	NO	NO	NEGATIVO
113	2020-06-11 23:59:44	julio	CC	INFLUENZA HUMANA POR VIRUS NUEVO	CENTRO MEDICO CRECER	38	F	VIVO	SANITAS EPS SA	COLOMBIA	BOLIVAR	CARTAGENA	SI	SI	NEGATIVO
114	2020-06-11 23:59:44	junio	CC	INFLUENZA HUMANA POR VIRUS NUEVO	SEDE 1 CLINICA BLAS DE LEZO SA MEGA URGENCIA	77	F	VIVO	NA	COLOMBIA	BOLIVAR	CARTAGENA	NO	NO	NEGATIVO
115	2020-06-10 23:59:44	junio	CC	INFLUENZA HUMANA POR VIRUS NUEVO	SEDE 1 CLINICA BLAS DE LEZO SA MEGA URGENCIA	30	M	VIVO	COOSALUD ESS EPS-S	COLOMBIA	BOLIVAR	CARTAGENA	NO	NO	NEGATIVO
116	2020-06-10 23:59:44	julio	CC	INFLUENZA HUMANA POR VIRUS NUEVO	SEDE 1 CLINICA BLAS DE LEZO SA MEGA URGENCIA	49	F	VIVO	COOMEVA EPS SA	COLOMBIA	BOLIVAR	CARTAGENA	NO	NO	NEGATIVO
117	2020-06-10 23:59:44	junio	CC	INFECCION RESPIRATORIA AGUDA GRAVE IRAG INUSITADA	HOSPITAL NAVAL DE CARTAGENA	41	F	VIVO	COOMEVA EPS SA	COLOMBIA	BOLIVAR	CARTAGENA	NO	NO	NEGATIVO
118	2020-06-10 23:59:44	junio	CC	INFLUENZA HUMANA POR VIRUS NUEVO	HOSPITAL NAVAL DE CARTAGENA	24	M	VIVO	COOSALUD ESSC	COLOMBIA	BOLIVAR	CARTAGENA	NO	SI	NEGATIVO
119	2020-06-10 23:59:44	julio	CC	INFLUENZA HUMANA POR VIRUS NUEVO	SEDE 1 CLINICA BLAS DE LEZO SA MEGA URGENCIA	37	M	VIVO	NA	COLOMBIA	BOLIVAR	CARTAGENA	NO	SI	NEGATIVO
120	2020-06-10 23:59:44	junio	CC	INFLUENZA HUMANA POR VIRUS NUEVO	SEDE 1 CLINICA BLAS DE LEZO SA MEGA URGENCIA	33	M	VIVO	NA	COLOMBIA	BOLIVAR	CARTAGENA	NO	NO	NEGATIVO
121	2020-06-10 23:59:44	junio	CC	INFLUENZA HUMANA POR VIRUS NUEVO	SEDE 1 CLINICA BLAS DE LEZO SA MEGA URGENCIA	32	F	VIVO	NA	COLOMBIA	BOLIVAR	CARTAGENA	NO	NO	NEGATIVO
122	2020-06-10 23:59:44	julio	CC	INFLUENZA HUMANA POR VIRUS NUEVO	SEDE 1 CLINICA BLAS DE LEZO SA MEGA URGENCIA	68	M	VIVO	NA	COLOMBIA	BOLIVAR	CARTAGENA	NO	SI	NEGATIVO
123	2020-06-10 23:59:44	junio	CC	Enfermedad Similar a Influenza Infección Respiratoria Aguda Grave (Vigilancia centinela)	SEDE 1 CLINICA BLAS DE LEZO SA MEGA URGENCIA	55	F	VIVO	NA	COLOMBIA	BOLIVAR	CARTAGENA	NO	NO	NEGATIVO
124	2020-06-10 23:59:44	junio	CC	INFLUENZA HUMANA POR VIRUS NUEVO	CENTRO MEDICO CRECER	74	F	VIVO	NUEVA EPS	COLOMBIA	BOLIVAR	CARTAGENA	NO	SI	NEGATIVO
125	2020-06-10 23:59:44	julio	TI	INFLUENZA HUMANA POR VIRUS NUEVO	CENTRO MEDICO CRECER	14	F	VIVO	NA	COLOMBIA	BOLIVAR	CARTAGENA	NO	SI	NEGATIVO
126	2020-06-10 23:59:44	junio	CC	INFLUENZA HUMANA POR VIRUS NUEVO	CENTRO MEDICO CRECER	25	F	VIVO	COOMEVA EPS SA	COLOMBIA	BOLIVAR	CARTAGENA	SI	SI	NEGATIVO
127	2020-06-10 23:59:44	junio	CC	INFLUENZA HUMANA POR VIRUS NUEVO	CENTRO MEDICO CRECER	37	F	VIVO	NA	COLOMBIA	BOLIVAR	ARJONA	SI	SI	POSITIVO
128	2020-06-09 23:59:44	julio	CC	INFLUENZA HUMANA POR VIRUS NUEVO	CENTRO MEDICO BUENOS AIRES LTDA	55	M	VIVO	COOMEVA EPS SA	COLOMBIA	BOLIVAR	CARTAGENA	NO	NO	NEGATIVO
129	2020-06-09 23:59:44	junio	CC	INFLUENZA HUMANA POR VIRUS NUEVO	CLINICA MADRE BERNARDA COMUNIDAD DE HERMANAS FRANC	48	F	VIVO	SANITAS EPS SA	COLOMBIA	BOLIVAR	CARTAGENA	SI	SI	POSITIVO
130	2020-06-09 23:59:44	junio	CC	INFECCION RESPIRATORIA AGUDA GRAVE IRAG INUSITADA	SEDE 1 CLINICA BLAS DE LEZO SA MEGA URGENCIA	55	F	VIVO	NA	COLOMBIA	BOLIVAR	CARTAGENA	NO	NO	POSITIVO
131	2020-06-09 23:59:44	julio	CC	INFLUENZA HUMANA POR VIRUS NUEVO	EMPRESA SOCIAL DEL ESTADO HOSPITAL UNIVERSITARIO DEL CARIBE	59	M	VIVO	NA	COLOMBIA	BOLIVAR	CARTAGENA	NO	SI	NEGATIVO
132	2020-06-09 23:59:44	junio	CC	INFLUENZA HUMANA POR VIRUS NUEVO	EMPRESA SOCIAL DEL ESTADO HOSPITAL UNIVERSITARIO DEL CARIBE	59	F	VIVO	NA	COLOMBIA	BOLIVAR	CLEMENCIA	NO	NO	NEGATIVO
133	2020-06-09 23:59:44	junio	CC	INFLUENZA HUMANA POR VIRUS NUEVO	ESTRIOSLTDA	68	F	VIVO	NUEVA EPS	COLOMBIA	BOLIVAR	CARTAGENA	NO	SI	NEGATIVO
134	2020-06-09 23:59:44	julio	CC	INFLUENZA HUMANA POR VIRUS NUEVO	CENTRO MEDICO BUENOS AIRES LTDA	35	M	VIVO	NUEVA EPS	COLOMBIA	BOLIVAR	CARTAGENA	NO	SI	NEGATIVO
135	2020-06-09 23:59:44	junio	CC	INFLUENZA HUMANA POR VIRUS NUEVO	CENTRO MEDICO BUENOS AIRES LTDA	50	F	VIVO	NA	COLOMBIA	BOLIVAR	CARTAGENA	NO	SI	NEGATIVO
136	2020-06-09 23:59:44	junio	CC	INFLUENZA HUMANA POR VIRUS NUEVO	CLINICA NUESTRA SEDE CARTAGENA	35	F	VIVO	NA	COLOMBIA	BOLIVAR	CARTAGENA	NO	NO	POSITIVO
137	2020-06-09 23:59:44	julio	RC	INFLUENZA HUMANA POR VIRUS NUEVO	SERVICIOS SALUD IPS SURA SURAMERICANA	4	M	VIVO	NA	COLOMBIA	BOLIVAR	CARTAGENA	SI	SI	NEGATIVO
138	2020-05-10 23:59:44	mayo	CC	INFLUENZA HUMANA POR VIRUS NUEVO	IPS CUIDADO SEGURO EN CASA SA	25	M	VIVO	ASOCIACIÓN MUTUAL SER EMPRESA SOLIDARIA DE SALUD E.S.S. -CM	COLOMBIA	BOLIVAR	CARTAGENA	NO	NO	NEGATIVO
139	2020-05-10 23:59:44	mayo	CC	INFLUENZA HUMANA POR VIRUS NUEVO	ESEO HOSPITAL LOCAL CARTAGENA DE INDIAS	56	M	VIVO	COOMEVA EPS SA	COLOMBIA	BOLIVAR	CARTAGENA	SI	NO	NEGATIVO
140	2020-05-10 23:59:44	mayo	CC	INFLUENZA HUMANA POR VIRUS NUEVO	HOSPITAL NAVAL DE CARTAGENA	25	F	VIVO	NA	COLOMBIA	BOLIVAR	CARTAGENA	NO	NO	NEGATIVO
141	2020-05-10 23:59:44	mayo	CC	INFLUENZA HUMANA POR VIRUS NUEVO	ESE HOSPITAL LOCAL TURBACO	30	F	VIVO	NA	COLOMBIA	BOLIVAR	TURBACO	NO	NO	NEGATIVO
142	2020-05-10 23:59:44	mayo	CC	INFLUENZA HUMANA POR VIRUS NUEVO	CENTRO MEDICO BUENOS AIRES LTDA	76	M	VIVO	NUEVA EPS	COLOMBIA	BOLIVAR	CARTAGENA	NO	SI	NEGATIVO
143	2020-05-10 23:59:44	mayo	CC	INFLUENZA HUMANA POR VIRUS NUEVO	EMPRESA SOCIAL DEL ESTADO HOSPITAL UNIVERSITARIO DEL CARIBE	31	M	VIVO	NA	COLOMBIA	BOLIVAR	CARTAGENA	NO	SI	NEGATIVO
144	2020-05-10 23:59:44	mayo	CC	INFLUENZA HUMANA POR VIRUS NUEVO	EMPRESA SOCIAL DEL ESTADO HOSPITAL UNIVERSITARIO DEL CARIBE	32	M	VIVO	NA	COLOMBIA	BOLIVAR	CARTAGENA	NO	NO	NEGATIVO
145	2020-05-10 23:59:44	mayo	CC	INFLUENZA HUMANA POR VIRUS NUEVO	EMPRESA SOCIAL DEL ESTADO HOSPITAL UNIVERSITARIO DEL CARIBE	60	M	VIVO	NA	COLOMBIA	BOLIVAR	ARENAL	NO	NO	POSITIVO
146	2020-05-10 23:59:44	mayo	CC	INFLUENZA HUMANA POR VIRUS NUEVO	EMPRESA SOCIAL DEL ESTADO HOSPITAL UNIVERSITARIO DEL CARIBE	56	M	VIVO	NA	COLOMBIA	BOLIVAR	CARTAGENA	NO	NO	POSITIVO
147	2020-05-10 23:59:44	mayo	CC	INFLUENZA HUMANA POR VIRUS NUEVO	PROMOTORA BOCAGRANDE S.A "PROBOCA S.A"	83	M	VIVO	NA	COLOMBIA	BOLIVAR	CARTAGENA	NO	NO	POSITIVO
148	2020-05-10 23:59:44	mayo	CC	INFLUENZA HUMANA POR VIRUS NUEVO	ESEO HOSPITAL LOCAL CARTAGENA DE INDIAS	66	F	VIVO	NUEVA EPS	COLOMBIA	BOLIVAR	CARTAGENA	SI	SI	NEGATIVO
149	2020-05-10 23:59:44	mayo	CC	INFLUENZA HUMANA POR VIRUS NUEVO	ESEO HOSPITAL LOCAL CARTAGENA DE INDIAS	7	F	VIVO	NA	COLOMBIA	BOLIVAR	CARTAGENA	NO	NO	NEGATIVO
150	2020-05-10 23:59:44	mayo	CC	INFLUENZA HUMANA POR VIRUS NUEVO	IPS FUNDACION COOSALUD	22	F	VIVO	NA	COLOMBIA	BOLIVAR	CARTAGENA	SI	SI	NEGATIVO
151	2020-05-10 23:59:44	mayo	CC	INFLUENZA HUMANA POR VIRUS NUEVO	IPS CUIDADO SEGURO EN CASA SA	17	M	VIVO	NA	COLOMBIA	BOLIVAR	CARTAGENA	NO	NO	NEGATIVO
152	2020-05-10 23:59:44	mayo	CC	INFLUENZA HUMANA POR VIRUS NUEVO	IPS CUIDADO SEGURO EN CASA SA	13	M	VIVO	NA	COLOMBIA	BOLIVAR	CARTAGENA	NO	NO	NEGATIVO
153	2020-05-10 23:59:44	mayo	CC	INFLUENZA HUMANA POR VIRUS NUEVO	MEDIHELP SERVICES COLOMBIA	26	F	VIVO	NA	COLOMBIA	BOLIVAR	CARTAGENA	NO	NO	NEGATIVO
154	2020-05-10 23:59:44	mayo	CC	INFLUENZA HUMANA POR VIRUS NUEVO	MEDIHELP SERVICES COLOMBIA	54	M	VIVO	NA	COLOMBIA	BOLIVAR	CARTAGENA	NO	NO	NEGATIVO
155	2020-05-10 23:59:44	mayo	CC	INFLUENZA HUMANA POR VIRUS NUEVO	IPS FUNDACION COOSALUD	19	M	VIVO	NA	COLOMBIA	BOLIVAR	CARTAGENA	NO	SI	NEGATIVO
156	2020-05-10 23:59:44	mayo	CC	INFLUENZA HUMANA POR VIRUS NUEVO	IPS CUIDADO SEGURO EN CASA SA	30	F	VIVO	NA	COLOMBIA	BOLIVAR	CARTAGENA	SI	NO	NEGATIVO
157	2020-05-10 23:59:44	mayo	CC	INFLUENZA HUMANA POR VIRUS NUEVO	CENTRO MEDICO BUENOS AIRES LTDA	23	F	VIVO	ECOPETROL	COLOMBIA	BOLIVAR	TURBACO	SI	SI	NEGATIVO
158	2020-06-08 23:59:44	Junio	CC	INFLUENZA HUMANA POR VIRUS NUEVO	ESE HOSPITAL LOCAL ARJONA	55	M	VIVO	NA	COLOMBIA	BOLIVAR	ARJONA	NO	SI	NEGATIVO
159	2020-06-08 23:59:44	junio	RC	Enfermedad Similar a Influenza Infección Respiratoria Aguda Grave (Vigilancia centinela)	ESEO HOSPITAL LOCAL CARTAGENA DE INDIAS	1	M	VIVO	NA	COLOMBIA	BOLIVAR	MAGANGUE	NO	NO	NEGATIVO
160	2020-06-08 23:59:44	junio	CC	INFLUENZA HUMANA POR VIRUS NUEVO	ESEO HOSPITAL LOCAL CARTAGENA DE INDIAS	70	M	VIVO	NA	COLOMBIA	BOLIVAR	SANTA ROSA	NO	NO	NEGATIVO
161	2020-06-08 23:59:44	junio	CC	INFLUENZA HUMANA POR VIRUS NUEVO	ESE HOSPITAL LOCAL DE CALAMAR	36	M	VIVO	NA	COLOMBIA	BOLIVAR	VILLANUEVA	NO	SI	NEGATIVO
162	2020-06-08 23:59:44	junio	CC	INFLUENZA HUMANA POR VIRUS NUEVO	ESE HOSPITAL LOCAL DE CALAMAR	23	F	VIVO	NA	COLOMBIA	BOLIVAR	VILLANUEVA	NO	SI	NEGATIVO
163	2020-06-08 23:59:44	junio	CC	INFECCION RESPIRATORIA AGUDA GRAVE IRAG INUSITADA	ESE HOSPITAL LOCAL ARJONA	67	M	VIVO	NA	COLOMBIA	BOLIVAR	CARTAGENA	NO	NO	POSITIVO
164	2020-06-08 23:59:44	junio	TI	INFLUENZA HUMANA POR VIRUS NUEVO	IPS CUIDADO SEGURO EN CASA SA	15	F	VIVO	COOMEVA EPS SA	COLOMBIA	BOLIVAR	SANTA CATALINA	NO	SI	NEGATIVO
165	2020-06-08 23:59:44	junio	CC	INFLUENZA HUMANA POR VIRUS NUEVO	IPS CUIDADO SEGURO EN CASA SA	26	F	VIVO	NA	COLOMBIA	BOLIVAR	SANTA CATALINA	NO	SI	NEGATIVO
166	2020-06-08 23:59:44	junio	CC	INFECCION RESPIRATORIA AGUDA GRAVE IRAG INUSITADA	SEDE 1 CLINICA BLAS DE LEZO SA MEGA URGENCIA	74	F	VIVO	NA	COLOMBIA	BOLIVAR	CARTAGENA	NO	NO	POSITIVO
167	2020-06-08 23:59:44	junio	CC	INFECCION RESPIRATORIA AGUDA GRAVE IRAG INUSITADA	SEDE 1 CLINICA BLAS DE LEZO SA MEGA URGENCIA	66	M	VIVO	NA	COLOMBIA	BOLIVAR	CARTAGENA	NO	NO	NEGATIVO
168	2020-06-08 23:59:44	junio	CC	INFECCION RESPIRATORIA AGUDA GRAVE IRAG INUSITADA	ESE HOSPITAL LOCAL ARJONA	69	M	VIVO	NA	COLOMBIA	BOLIVAR	CARTAGENA	NO	NO	NEGATIVO
169	2020-06-06 23:59:44	junio	CC	INFLUENZA HUMANA POR VIRUS NUEVO	IPS FUNDACION COOSALUD	43	M	VIVO	NA	COLOMBIA	BOLIVAR	CARTAGENA	NO	NO	NEGATIVO
170	2020-06-06 23:59:44	junio	CC	INFLUENZA HUMANA POR VIRUS NUEVO	SEDE 1 CLINICA BLAS DE LEZO SA MEGA URGENCIA	55	M	VIVO	NA	COLOMBIA	BOLIVAR	CARTAGENA	NO	NO	NEGATIVO
171	2020-06-07 23:59:44	junio	CC	INFLUENZA HUMANA POR VIRUS NUEVO	CLINICA LA ERMITA DE CARTAGENA	32	M	VIVO	SALUD TOTAL SA EPS	COLOMBIA	BOLIVAR	CARTAGENA	SI	SI	NEGATIVO
172	2020-06-07 23:59:44	junio	CC	INFLUENZA HUMANA POR VIRUS NUEVO	CLINICA CARTAGENA DEL MAR SA REV	38	F	VIVO	NA	COLOMBIA	BOLIVAR	CARTAGENA	NO	NO	NEGATIVO
173	2020-06-07 23:59:44	junio	CC	INFLUENZA HUMANA POR VIRUS NUEVO	ESE HOSPITAL LOCAL ARJONA	72	M	VIVO	COOMEVA EPS SA	COLOMBIA	BOLIVAR	TURBACO	NO	NO	NEGATIVO
174	2020-06-07 23:59:44	junio	CC	INFLUENZA HUMANA POR VIRUS NUEVO	CENTRO MEDICO BUENOS AIRES LTDA	55	F	VIVO	NUEVA EPS	COLOMBIA	BOLIVAR	CARTAGENA	NO	NO	NEGATIVO
175	2020-06-07 23:59:44	junio	CC	INFLUENZA HUMANA POR VIRUS NUEVO	CENTRO MEDICO BUENOS AIRES LTDA	18	M	VIVO	NA	COLOMBIA	BOLIVAR	CARTAGENA	NO	NO	NEGATIVO
176	2020-06-07 23:59:44	junio	CC	INFLUENZA HUMANA POR VIRUS NUEVO	IPS CUIDADO SEGURO EN CASA SA	20	M	VIVO	NA	COLOMBIA	BOLIVAR	ARJONA	NO	SI	NEGATIVO
177	2020-06-07 23:59:44	junio	CC	INFLUENZA HUMANA POR VIRUS NUEVO	IPS CUIDADO SEGURO EN CASA SA	29	M	VIVO	NA	COLOMBIA	BOLIVAR	CARTAGENA	NO	SI	NEGATIVO
178	2020-06-07 23:59:44	junio	CC	INFLUENZA HUMANA POR VIRUS NUEVO	IPS CUIDADO SEGURO EN CASA SA	21	F	VIVO	NA	COLOMBIA	BOLIVAR	CARTAGENA	NO	SI	NEGATIVO
179	2020-06-07 23:59:44	junio	CC	INFLUENZA HUMANA POR VIRUS NUEVO	IPS CUIDADO SEGURO EN CASA SA	40	M	VIVO	NA	COLOMBIA	BOLIVAR	CARTAGENA	SI	SI	NEGATIVO
180	2020-06-07 23:59:44	junio	CC	INFLUENZA HUMANA POR VIRUS NUEVO	IPS CUIDADO SEGURO EN CASA SA	26	F	VIVO	NA	COLOMBIA	BOLIVAR	CARTAGENA	NO	NO	POSITIVO
181	2020-06-07 23:59:44	junio	CC	INFLUENZA HUMANA POR VIRUS NUEVO	SERVICIOS SALUD IPS SURA SURAMERICANA	35	F	VIVO	NA	COLOMBIA	BOLIVAR	CARTAGENA	NO	SI	NEGATIVO
182	2020-06-07 23:59:44	junio	CC	Enfermedad Similar a Influenza Infección Respiratoria Aguda Grave (Vigilancia centinela)	SERVICIOS SALUD IPS SURA SURAMERICANA	29	M	VIVO	NA	COLOMBIA	BOLIVAR	CARTAGENA	NO	NO	NEGATIVO
183	2020-06-07 23:59:44	junio	CC	Enfermedad Similar a Influenza Infección Respiratoria Aguda Grave (Vigilancia centinela)	SERVICIOS SALUD IPS SURA SURAMERICANA	29	M	VIVO	NA	COLOMBIA	BOLIVAR	CARTAGENA	NO	NO	NEGATIVO
184	2020-06-07 23:59:44	junio	CC	INFLUENZA HUMANA POR VIRUS NUEVO	SERVICIOS SALUD IPS SURA SURAMERICANA	72	F	VIVO	NA	COLOMBIA	BOLIVAR	CARTAGENA	NO	NO	POSITIVO
185	2020-06-07 23:59:44	junio	CC	INFLUENZA HUMANA POR VIRUS NUEVO	SERVICIOS SALUD IPS SURA SURAMERICANA	53	M	VIVO	NA	COLOMBIA	BOLIVAR	CARTAGENA	NO	NO	NEGATIVO
186	2020-06-07 23:59:44	junio	RC	INFLUENZA HUMANA POR VIRUS NUEVO	ESEO HOSPITAL LOCAL CARTAGENA DE INDIAS	2	M	VIVO	NA	COLOMBIA	BOLIVAR	CARTAGENA	NO	NO	NEGATIVO
187	2020-06-07 23:59:44	junio	CC	Enfermedad Similar a Influenza Infección Respiratoria Aguda Grave (Vigilancia centinela)	ESEO HOSPITAL LOCAL CARTAGENA DE INDIAS	56	F	VIVO	NA	COLOMBIA	BOLIVAR	CARTAGENA	NO	NO	NEGATIVO
188	2020-06-06 23:59:44	junio	CC	INFLUENZA HUMANA POR VIRUS NUEVO	SEDE 1 CLINICA BLAS DE LEZO SA MEGA URGENCIA	45	F	VIVO	NA	COLOMBIA	BOLIVAR	CARTAGENA	NO	NO	NEGATIVO
189	2020-06-06 23:59:44	junio	CC	INFLUENZA HUMANA POR VIRUS NUEVO	GESTION SALUD	65	F	VIVO	COOMEVA EPS SA	COLOMBIA	BOLIVAR	CARTAGENA	NO	NO	POSITIVO
190	2020-06-06 23:59:44	junio	CC	INFLUENZA HUMANA POR VIRUS NUEVO	ESEO HOSPITAL LOCAL CARTAGENA DE INDIAS	26	M	VIVO	SALUD TOTAL SA EPS	COLOMBIA	BOLIVAR	CARTAGENA	NO	NO	NEGATIVO
191	2020-06-06 23:59:44	junio	CC	INFLUENZA HUMANA POR VIRUS NUEVO	ESTRIOSLTDA	82	F	VIVO	NA	COLOMBIA	BOLIVAR	CARTAGENA	NO	NO	NEGATIVO
192	2020-06-06 23:59:44	junio	CC	INFLUENZA HUMANA POR VIRUS NUEVO	IPS CUIDADO SEGURO EN CASA SA	28	F	VIVO	COOMEVA EPS SA	COLOMBIA	BOLIVAR	CARTAGENA	NO	SI	NEGATIVO
193	2020-06-06 23:59:44	junio	CC	INFLUENZA HUMANA POR VIRUS NUEVO	ESEO HOSPITAL LOCAL CARTAGENA DE INDIAS	23	F	VIVO	COOMEVA EPS SA	COLOMBIA	BOLIVAR	CARTAGENA	SI	SI	NEGATIVO
194	2020-06-06 23:59:44	junio	RC	INFLUENZA HUMANA POR VIRUS NUEVO	ESEO HOSPITAL LOCAL CARTAGENA DE INDIAS	7	M	VIVO	NA	COLOMBIA	BOLIVAR	CARTAGENA	NO	SI	NEGATIVO
195	2020-06-06 23:59:44	junio	CC	INFLUENZA HUMANA POR VIRUS NUEVO	SEDE 1 CLINICA BLAS DE LEZO SA MEGA URGENCIA	31	M	VIVO	NA	COLOMBIA	BOLIVAR	TURBANA	NO	SI	NEGATIVO
196	2020-06-06 23:59:44	junio	TI	INFLUENZA HUMANA POR VIRUS NUEVO	SEDE 1 CLINICA BLAS DE LEZO SA MEGA URGENCIA	8	M	VIVO	NA	COLOMBIA	BOLIVAR	CARTAGENA	NO	SI	NEGATIVO
197	2020-06-06 23:59:44	junio	CC	INFLUENZA HUMANA POR VIRUS NUEVO	SEDE 1 CLINICA BLAS DE LEZO SA MEGA URGENCIA	23	F	VIVO	NA	COLOMBIA	BOLIVAR	CARTAGENA	NO	SI	NEGATIVO
198	2020-06-06 23:59:44	junio	CC	INFLUENZA HUMANA POR VIRUS NUEVO	SEDE 1 CLINICA BLAS DE LEZO SA MEGA URGENCIA	30	F	VIVO	NA	COLOMBIA	BOLIVAR	CARTAGENA	NO	NO	NEGATIVO
199	2020-06-06 23:59:44	junio	CC	INFLUENZA HUMANA POR VIRUS NUEVO	SEDE 1 CLINICA BLAS DE LEZO SA MEGA URGENCIA	33	F	VIVO	NA	COLOMBIA	BOLIVAR	CARTAGENA	NO	NO	NEGATIVO
200	2020-06-06 23:59:44	junio	CC	INFLUENZA HUMANA POR VIRUS NUEVO	SEDE 1 CLINICA BLAS DE LEZO SA MEGA URGENCIA	20	M	VIVO	NA	COLOMBIA	BOLIVAR	CARTAGENA	NO	NO	NEGATIVO
201	2020-06-06 23:59:44	junio	CC	INFLUENZA HUMANA POR VIRUS NUEVO	SEDE 1 CLINICA BLAS DE LEZO SA MEGA URGENCIA	25	F	VIVO	NA	COLOMBIA	BOLIVAR	CARTAGENA	NO	NO	NEGATIVO
202	2020-06-06 23:59:44	junio	CC	INFLUENZA HUMANA POR VIRUS NUEVO	SEDE 1 CLINICA BLAS DE LEZO SA MEGA URGENCIA	72	M	VIVO	NA	COLOMBIA	BOLIVAR	CARTAGENA	NO	NO	NEGATIVO
203	2020-06-06 23:59:44	junio	CC	INFLUENZA HUMANA POR VIRUS NUEVO	CLINICA MADRE BERNARDA COMUNIDAD DE HERMANAS FRANC	52	M	VIVO	NA	COLOMBIA	BOLIVAR	TURBACO	NO	NO	NEGATIVO
204	2020-06-06 23:59:44	junio	CC	INFLUENZA HUMANA POR VIRUS NUEVO	GESTION SALUD	82	M	VIVO	NA	COLOMBIA	BOLIVAR	CARTAGENA	NO	NO	NEGATIVO
205	2020-06-06 23:59:44	junio	CC	Enfermedad Similar a Influenza Infección Respiratoria Aguda Grave (Vigilancia centinela)	PROMOTORA BOCAGRANDE S.A "PROBOCA S.A"	25	M	VIVO	NA	COLOMBIA	BOLIVAR	MAGANGUE	NO	NO	NEGATIVO
206	2020-06-06 23:59:44	junio	CC	INFLUENZA HUMANA POR VIRUS NUEVO	SALUD Y BIENESTAR DEL CARIBEIPS SA	3	M	VIVO	NA	COLOMBIA	BOLIVAR	CARTAGENA	NO	NO	NEGATIVO
207	2020-06-06 23:59:44	junio	CC	INFLUENZA HUMANA POR VIRUS NUEVO	PROMOTORA BOCAGRANDE S.A "PROBOCA S.A"	32	M	VIVO	NA	COLOMBIA	BOLIVAR	CARTAGENA	SI	NO	POSITIVO
208	2020-06-06 23:59:44	junio	CC	INFLUENZA HUMANA POR VIRUS NUEVO	IPS CUIDADO SEGURO EN CASA SA	34	M	VIVO	NA	COLOMBIA	BOLIVAR	CARTAGENA	NO	SI	NEGATIVO
209	2020-06-06 23:59:44	junio	TI	INFLUENZA HUMANA POR VIRUS NUEVO	IPS CUIDADO SEGURO EN CASA SA	17	F	VIVO	NA	COLOMBIA	BOLIVAR	SAN JUAN NEPOMUCENO	NO	SI	NEGATIVO
210	2020-06-06 23:59:44	junio	CC	INFLUENZA HUMANA POR VIRUS NUEVO	IPS CUIDADO SEGURO EN CASA SA	64	M	VIVO	NUEVA EPS	COLOMBIA	BOLIVAR	CARTAGENA	NO	SI	NEGATIVO
211	2020-06-06 23:59:44	junio	CC	INFLUENZA HUMANA POR VIRUS NUEVO	IPS CUIDADO SEGURO EN CASA SA	14	M	VIVO	NA	COLOMBIA	BOLIVAR	CARTAGENA	NO	NO	NEGATIVO
212	2020-06-06 23:59:44	junio	CC	INFLUENZA HUMANA POR VIRUS NUEVO	IPS CUIDADO SEGURO EN CASA SA	49	M	VIVO	NA	COLOMBIA	BOLIVAR	CARTAGENA	NO	SI	NEGATIVO
213	2020-06-06 23:59:44	junio	CC	INFLUENZA HUMANA POR VIRUS NUEVO	IPS CUIDADO SEGURO EN CASA SA	29	F	VIVO	NA	COLOMBIA	BOLIVAR	VILLANUEVA	NO	NO	NEGATIVO
214	2020-06-06 23:59:44	junio	RC	INFLUENZA HUMANA POR VIRUS NUEVO	IPS CUIDADO SEGURO EN CASA SA	1	F	VIVO	NA	COLOMBIA	BOLIVAR	VILLANUEVA	NO	NO	NEGATIVO
215	2020-06-06 23:59:44	junio	CC	INFLUENZA HUMANA POR VIRUS NUEVO	ESE HOSPITAL LOCAL ARJONA	39	M	VIVO	NA	COLOMBIA	BOLIVAR	ARJONA	NO	NO	NEGATIVO
216	2020-06-06 23:59:44	junio	CC	INFLUENZA HUMANA POR VIRUS NUEVO	Health Cars SAS	63	M	VIVO	NUEVA EPS	COLOMBIA	BOLIVAR	CARTAGENA	NO	NO	NEGATIVO
217	2020-06-06 23:59:44	junio	CC	INFLUENZA HUMANA POR VIRUS NUEVO	Health Cars SAS	35	F	VIVO	NA	COLOMBIA	BOLIVAR	CARTAGENA	NO	NO	NEGATIVO
218	2020-06-06 23:59:44	junio	CC	INFLUENZA HUMANA POR VIRUS NUEVO	Health Cars SAS	60	F	VIVO	NA	COLOMBIA	BOLIVAR	TURBACO	NO	NO	NEGATIVO
219	2020-06-06 23:59:44	junio	TI	INFLUENZA HUMANA POR VIRUS NUEVO	Health Cars SAS	15	M	VIVO	NA	COLOMBIA	BOLIVAR	CARTAGENA	NO	NO	NEGATIVO
220	2020-06-06 23:59:44	junio	CC	INFLUENZA HUMANA POR VIRUS NUEVO	Health Cars SAS	77	M	VIVO	NUEVA EPS	COLOMBIA	BOLIVAR	CARTAGENA	NO	NO	NEGATIVO
221	2020-06-06 23:59:44	junio	CC	INFLUENZA HUMANA POR VIRUS NUEVO	Health Cars SAS	41	M	VIVO	NA	COLOMBIA	BOLIVAR	CARTAGENA	NO	NO	NEGATIVO
222	2020-06-06 23:59:44	junio	TI	INFLUENZA HUMANA POR VIRUS NUEVO	IPS FUNDACION COOSALUD	9	M	VIVO	NA	COLOMBIA	BOLIVAR	CARTAGENA	NO	NO	NEGATIVO
223	2020-06-06 23:59:44	junio	CE	INFLUENZA HUMANA POR VIRUS NUEVO	IPS CUIDADO SEGURO EN CASA SA	41	M	VIVO	NA	COLOMBIA	BOLIVAR	CARTAGENA	NO	NO	POSITIVO
224	2020-06-06 23:59:44	junio	CC	INFLUENZA HUMANA POR VIRUS NUEVO	Health Cars SAS	71	M	VIVO	NA	COLOMBIA	BOLIVAR	CARTAGENA	NO	NO	NEGATIVO
225	2020-06-05 23:59:44	junio	CC	INFLUENZA HUMANA POR VIRUS NUEVO	CAMINOS IPS S.A.S	27	F	VIVO	SANITAS EPS SA	COLOMBIA	NA	NA	SI	SI	NEGATIVO
226	2020-06-05 23:59:44	junio	CC	INFLUENZA HUMANA POR VIRUS NUEVO	HOSPITAL EN CASA S.A	47	F	VIVO	NA	COLOMBIA	BOLIVAR	CARTAGENA	NO	NO	NEGATIVO
227	2020-06-05 23:59:44	junio	CC	INFLUENZA HUMANA POR VIRUS NUEVO	HOSPITAL EN CASA S.A	20	F	VIVO	NA	COLOMBIA	BOLIVAR	CARTAGENA	NO	SI	NEGATIVO
228	2020-06-05 23:59:44	junio	CC	INFLUENZA HUMANA POR VIRUS NUEVO	HOSPITAL EN CASA S.A	18	M	VIVO	NA	COLOMBIA	BOLIVAR	CARTAGENA	NO	NO	NEGATIVO
229	2020-06-04 23:59:44	junio	CC	INFLUENZA HUMANA POR VIRUS NUEVO	IPS FUNDACION COOSALUD	29	M	VIVO	NUEVA EPS	COLOMBIA	BOLIVAR	CARTAGENA	NO	NO	NEGATIVO
230	2020-06-04 23:59:44	junio	CC	INFLUENZA HUMANA POR VIRUS NUEVO	Health Cars SAS	27	F	VIVO	NA	COLOMBIA	BOLIVAR	CARTAGENA	SI	NO	NEGATIVO
231	2020-06-04 23:59:44	junio	CC	INFLUENZA HUMANA POR VIRUS NUEVO	Health Cars SAS	26	M	VIVO	NA	COLOMBIA	BOLIVAR	CARTAGENA	SI	NO	NEGATIVO
232	2020-06-04 23:59:44	junio	CC	INFLUENZA HUMANA POR VIRUS NUEVO	Health Cars SAS	54	M	VIVO	NA	COLOMBIA	BOLIVAR	CARTAGENA	NO	NO	NEGATIVO
233	2020-06-04 23:59:44	junio	CC	INFLUENZA HUMANA POR VIRUS NUEVO	Health Cars SAS	41	F	VIVO	NA	COLOMBIA	BOLIVAR	CARTAGENA	SI	SI	NEGATIVO
234	2020-06-04 23:59:44	junio	CC	INFLUENZA HUMANA POR VIRUS NUEVO	CENTRO MEDICO BUENOS AIRES LTDA	60	F	VIVO	NUEVA EPS	COLOMBIA	BOLIVAR	CARTAGENA	NO	NO	NEGATIVO
235	2020-06-03 23:59:44	junio	CC	INFLUENZA HUMANA POR VIRUS NUEVO	IPS CUIDADO SEGURO EN CASA SA	23	M	VIVO	NUEVA EPS	COLOMBIA	BOLIVAR	CARTAGENA	NO	NO	NEGATIVO
236	2020-06-03 23:59:44	junio	CC	INFLUENZA HUMANA POR VIRUS NUEVO	SALUD Y BIENESTAR DEL CARIBEIPS SA	30	F	VIVO	COOSALUD ESSC	COLOMBIA	BOLIVAR	CARTAGENA	NO	SI	NEGATIVO
237	2020-06-03 23:59:44	junio	CC	INFLUENZA HUMANA POR VIRUS NUEVO	ESEO HOSPITAL LOCAL CARTAGENA DE INDIAS	43	F	VIVO	NA	COLOMBIA	BOLIVAR	CARTAGENA	SI	SI	NEGATIVO
238	2020-06-03 23:59:44	junio	CC	INFLUENZA HUMANA POR VIRUS NUEVO	IPS FUNDACION COOSALUD	34	F	VIVO	NA	COLOMBIA	BOLIVAR	CARTAGENA	NO	NO	NEGATIVO
239	2020-06-03 23:59:44	junio	CC	INFLUENZA HUMANA POR VIRUS NUEVO	IPS CUIDADO SEGURO EN CASA SA	40	F	VIVO	NA	COLOMBIA	BOLIVAR	CARTAGENA	SI	SI	NEGATIVO
240	2020-06-03 23:59:44	junio	CC	INFLUENZA HUMANA POR VIRUS NUEVO	IPS CUIDADO SEGURO EN CASA SA	56	M	VIVO	COOMEVA EPS SA	COLOMBIA	BOLIVAR	CARTAGENA	NO	SI	NEGATIVO
241	2020-06-03 23:59:44	junio	TI	INFLUENZA HUMANA POR VIRUS NUEVO	SERVICIOS SALUD IPS SURA SURAMERICANA	15	F	VIVO	NA	COLOMBIA	BOLIVAR	CARTAGENA	NO	SI	NEGATIVO
242	2020-06-03 23:59:44	junio	TI	INFLUENZA HUMANA POR VIRUS NUEVO	SERVICIOS SALUD IPS SURA SURAMERICANA	13	M	VIVO	NA	COLOMBIA	BOLIVAR	CARTAGENA	NO	SI	NEGATIVO
243	2020-06-03 23:59:44	junio	CC	INFLUENZA HUMANA POR VIRUS NUEVO	SERVICIOS SALUD IPS SURA SURAMERICANA	52	M	VIVO	NA	COLOMBIA	BOLIVAR	CARTAGENA	NO	NO	NEGATIVO
244	2020-06-03 23:59:44	junio	CC	INFLUENZA HUMANA POR VIRUS NUEVO	SERVICIOS SALUD IPS SURA SURAMERICANA	38	M	VIVO	NA	COLOMBIA	BOLIVAR	CARTAGENA	NO	NO	NEGATIVO
245	2020-06-03 23:59:44	junio	CC	INFLUENZA HUMANA POR VIRUS NUEVO	SERVICIOS SALUD IPS SURA SURAMERICANA	31	M	VIVO	NA	COLOMBIA	BOLIVAR	CARTAGENA	NO	NO	NEGATIVO
246	2020-06-03 23:59:44	junio	CC	INFLUENZA HUMANA POR VIRUS NUEVO	SERVICIOS SALUD IPS SURA SURAMERICANA	27	F	VIVO	NA	COLOMBIA	BOLIVAR	CARTAGENA	NO	NO	NEGATIVO
247	2020-06-03 23:59:44	junio	CC	INFLUENZA HUMANA POR VIRUS NUEVO	IPS CUIDADO SEGURO EN CASA SA	24	F	VIVO	NUEVA EPS	COLOMBIA	BOLIVAR	CARTAGENA	NO	NO	NEGATIVO
248	2020-06-03 23:59:44	junio	CC	INFLUENZA HUMANA POR VIRUS NUEVO	IPS CUIDADO SEGURO EN CASA SA	74	F	VIVO	NA	COLOMBIA	BOLIVAR	CARTAGENA	NO	SI	NEGATIVO
249	2020-06-03 23:59:44	junio	CC	INFLUENZA HUMANA POR VIRUS NUEVO	IPS CUIDADO SEGURO EN CASA SA	24	M	VIVO	COOMEVA EPS SA	COLOMBIA	BOLIVAR	CARTAGENA	NO	SI	NEGATIVO
250	2020-06-03 23:59:44	junio	CC	INFECCION RESPIRATORIA AGUDA GRAVE IRAG INUSITADA	ESTRIOSLTDA	58	F	MUERTO	NA	COLOMBIA	BOLIVAR	ARJONA	NO	NO	NEGATIVO
251	2020-06-03 23:59:44	junio	CC	INFLUENZA HUMANA POR VIRUS NUEVO	IPS CUIDADO SEGURO EN CASA SA	63	F	VIVO	NA	COLOMBIA	BOLIVAR	CARTAGENA	NO	SI	NEGATIVO
252	2020-06-03 23:59:44	junio	CC	INFLUENZA HUMANA POR VIRUS NUEVO	IPS CUIDADO SEGURO EN CASA SA	34	F	VIVO	NA	COLOMBIA	BOLIVAR	CARTAGENA	NO	NO	NEGATIVO
253	2020-06-03 23:59:44	junio	CC	INFLUENZA HUMANA POR VIRUS NUEVO	IPS CUIDADO SEGURO EN CASA SA	53	F	VIVO	NA	COLOMBIA	BOLIVAR	CARTAGENA	SI	NO	NEGATIVO
254	2020-06-03 23:59:44	junio	CC	INFLUENZA HUMANA POR VIRUS NUEVO	IPS CUIDADO SEGURO EN CASA SA	38	M	VIVO	NA	COLOMBIA	BOLIVAR	CARTAGENA	NO	NO	NEGATIVO
255	2020-06-03 23:59:44	junio	CC	INFLUENZA HUMANA POR VIRUS NUEVO	IPS CUIDADO SEGURO EN CASA SA	30	F	VIVO	NA	COLOMBIA	BOLIVAR	CARTAGENA	NO	SI	NEGATIVO
256	2020-06-03 23:59:44	junio	CC	INFLUENZA HUMANA POR VIRUS NUEVO	IPS CUIDADO SEGURO EN CASA SA	36	M	VIVO	NA	COLOMBIA	BOLIVAR	CARTAGENA	NO	NO	NEGATIVO
257	2020-06-03 23:59:44	junio	CC	INFLUENZA HUMANA POR VIRUS NUEVO	IPS CUIDADO SEGURO EN CASA SA	59	F	VIVO	NA	COLOMBIA	BOLIVAR	CARTAGENA	SI	SI	NEGATIVO
258	2020-06-03 23:59:44	junio	CC	INFLUENZA HUMANA POR VIRUS NUEVO	IPS CUIDADO SEGURO EN CASA SA	10	F	VIVO	NA	COLOMBIA	BOLIVAR	CARTAGENA	NO	NO	NEGATIVO
259	2020-06-03 23:59:44	junio	CC	INFLUENZA HUMANA POR VIRUS NUEVO	IPS CUIDADO SEGURO EN CASA SA	37	F	VIVO	NUEVA EPS	COLOMBIA	BOLIVAR	CARTAGENA	NO	NO	NEGATIVO
260	2020-06-03 23:59:44	junio	CC	INFLUENZA HUMANA POR VIRUS NUEVO	IPS CUIDADO SEGURO EN CASA SA	49	M	VIVO	COOMEVA EPS SA	COLOMBIA	BOLIVAR	CARTAGENA	NO	NO	NEGATIVO
261	2020-06-02 23:59:44	junio	RC	INFLUENZA HUMANA POR VIRUS NUEVO	CUIDADOSEGURO EN CASA IPS	3	M	VIVO	NA	COLOMBIA	BOLIVAR	CARTAGENA	NO	SI	NEGATIVO
262	2020-06-02 23:59:44	junio	TI	INFLUENZA HUMANA POR VIRUS NUEVO	CUIDADOSEGURO EN CASA IPS	24	M	VIVO	NA	COLOMBIA	BOLIVAR	TURBANA	NO	SI	NEGATIVO
263	2020-06-02 23:59:44	junio	CC	INFLUENZA HUMANA POR VIRUS NUEVO	CUIDADOSEGURO EN CASA IPS	79	M	VIVO	NA	COLOMBIA	BOLIVAR	CARTAGENA	NO	NO	NEGATIVO
264	2020-06-02 23:59:44	junio	CC	INFLUENZA HUMANA POR VIRUS NUEVO	CUIDADOSEGURO EN CASA IPS	29	F	VIVO	NA	COLOMBIA	BOLIVAR	CARTAGENA	NO	SI	NEGATIVO
265	2020-06-02 23:59:44	junio	CC	INFLUENZA HUMANA POR VIRUS NUEVO	SALUD Y BIENESTAR DEL CARIBEIPS SA	36	M	VIVO	COOMEVA EPS SA	COLOMBIA	BOLIVAR	CARTAGENA	NO	NO	NEGATIVO
266	2020-06-02 23:59:44	junio	CC	INFECCION RESPIRATORIA AGUDA GRAVE IRAG INUSITADA	CLINICA GENERAL DEL CARIBE SA	56	F	VIVO	NA	COLOMBIA	BOLIVAR	CARTAGENA	NO	NO	NEGATIVO
267	2020-06-02 23:59:44	junio	CC	INFLUENZA HUMANA POR VIRUS NUEVO	EMPRESA SOCIAL DEL ESTADO HOSPITAL UNIVERSITARIO DEL CARIBE	65	F	VIVO	NA	COLOMBIA	BOLIVAR	CARTAGENA	NO	NO	NEGATIVO
268	2020-06-02 23:59:44	junio	CC	INFLUENZA HUMANA POR VIRUS NUEVO	CUIDADOSEGURO EN CASA IPS	29	M	VIVO	NA	COLOMBIA	BOLIVAR	CARTAGENA	NO	SI	NEGATIVO
269	2020-06-02 23:59:44	junio	CC	INFLUENZA HUMANA POR VIRUS NUEVO	CUIDADOSEGURO EN CASA IPS	34	F	VIVO	SANITAS EPS SA	COLOMBIA	BOLIVAR	CARTAGENA	NO	SI	NEGATIVO
270	2020-06-02 23:59:44	junio	CC	INFLUENZA HUMANA POR VIRUS NUEVO	CUIDADOSEGURO EN CASA IPS	29	F	VIVO	NA	COLOMBIA	BOLIVAR	CARTAGENA	SI	SI	NEGATIVO
271	2020-06-01 23:59:44	junio	CC	INFLUENZA HUMANA POR VIRUS NUEVO	HOSPITAL NAVAL DE CARTAGENA	37	M	VIVO	COOMEVA EPS SA	COLOMBIA	BOLIVAR	CARTAGENA	NO	SI	NEGATIVO
272	2020-05-31 23:59:44	mayo	CC	INFLUENZA HUMANA POR VIRUS NUEVO	IPS CUIDADO SEGURO EN CASA SA	55	F	VIVO	NA	COLOMBIA	BOLIVAR	SANTA ROSA	NO	NO	NEGATIVO
273	2020-05-31 23:59:44	mayo	CC	INFLUENZA HUMANA POR VIRUS NUEVO	IPS CUIDADO SEGURO EN CASA SA	24	M	VIVO	NA	COLOMBIA	BOLIVAR	CARTAGENA	NO	SI	NEGATIVO
274	2020-05-31 23:59:44	mayo	CC	INFLUENZA HUMANA POR VIRUS NUEVO	BIENESTAR IPS S.A.S.	81	M	VIVO	NA	COLOMBIA	BOLIVAR	CARTAGENA	NO	NO	NEGATIVO
275	2020-05-31 23:59:44	mayo	CC	INFLUENZA HUMANA POR VIRUS NUEVO	BIENESTAR IPS S.A.S.	29	F	VIVO	NA	COLOMBIA	BOLIVAR	CARTAGENA	NO	SI	NEGATIVO
276	2020-05-31 23:59:44	mayo	CC	INFLUENZA HUMANA POR VIRUS NUEVO	BIENESTAR IPS S.A.S.	25	M	VIVO	NUEVA EPS	COLOMBIA	BOLIVAR	CARTAGENA	NO	NO	NEGATIVO
277	2020-05-31 23:59:44	mayo	CC	INFLUENZA HUMANA POR VIRUS NUEVO	BIENESTAR IPS S.A.S.	38	M	VIVO	NA	COLOMBIA	BOLIVAR	CARTAGENA	NO	NO	NEGATIVO
278	2020-05-31 23:59:44	mayo	CC	INFLUENZA HUMANA POR VIRUS NUEVO	BIENESTAR IPS S.A.S.	36	M	VIVO	COOMEVA EPS SA	COLOMBIA	BOLIVAR	CARTAGENA	NO	NO	NEGATIVO
279	2020-05-31 23:59:44	mayo	CC	INFLUENZA HUMANA POR VIRUS NUEVO	BIENESTAR IPS S.A.S.	35	M	VIVO	NUEVA EPS	COLOMBIA	BOLIVAR	CARTAGENA	NO	SI	NEGATIVO
280	2020-05-31 23:59:44	mayo	CC	INFLUENZA HUMANA POR VIRUS NUEVO	BIENESTAR IPS S.A.S.	47	M	MUERTO	NA	COLOMBIA	BOLIVAR	CARTAGENA	NO	NO	NEGATIVO
281	2020-05-31 23:59:44	mayo	CC	INFLUENZA HUMANA POR VIRUS NUEVO	MEDICINA EN CASA S.A.S.	23	M	VIVO	NA	COLOMBIA	BOLIVAR	CARTAGENA	NO	NO	NEGATIVO
282	2020-05-31 23:59:44	mayo	CC	INFLUENZA HUMANA POR VIRUS NUEVO	UAB SANTA LUCIA-SALUD TOTAL EPS-CARTAGENA	49	M	VIVO	COOMEVA EPS SA	COLOMBIA	BOLIVAR	CARTAGENA	NO	NO	NEGATIVO
283	2020-05-31 23:59:44	mayo	CC	INFLUENZA HUMANA POR VIRUS NUEVO	CLINICA CARTAGENA DEL MAR SA REV	36	F	VIVO	NA	COLOMBIA	BOLIVAR	MAGANGUE	SI	SI	NEGATIVO
284	2020-05-31 23:59:44	mayo	CC	INFLUENZA HUMANA POR VIRUS NUEVO	IPS CUIDADO SEGURO EN CASA SA	78	F	VIVO	NA	COLOMBIA	BOLIVAR	CARTAGENA	NO	SI	NEGATIVO
285	2020-05-31 23:59:44	mayo	CC	INFECCION RESPIRATORIA AGUDA GRAVE IRAG INUSITADA	HOSPITAL INFANTIL NAPOLEON FRANCO PAREJA	56	F	VIVO	NA	COLOMBIA	BOLIVAR	CARTAGENA	NO	NO	POSITIVO
286	2020-05-30 23:59:44	mayo	CC	INFLUENZA HUMANA POR VIRUS NUEVO	IPS CUIDADO SEGURO EN CASA SA	27	M	VIVO	NA	COLOMBIA	BOLIVAR	CARTAGENA	SI	SI	NEGATIVO
287	2020-05-30 23:59:44	mayo	CC	INFLUENZA HUMANA POR VIRUS NUEVO	PROMOTORA BOCAGRANDE S.A "PROBOCA S.A"	41	F	VIVO	NA	COLOMBIA	BOLIVAR	CARTAGENA	SI	NO	POSITIVO
288	2020-05-30 23:59:44	mayo	CC	INFLUENZA HUMANA POR VIRUS NUEVO	ESEO HOSPITAL LOCAL CARTAGENA DE INDIAS	39	M	VIVO	NA	COLOMBIA	BOLIVAR	CARTAGENA	NO	NO	NEGATIVO
289	2020-05-30 23:59:44	mayo	CC	INFLUENZA HUMANA POR VIRUS NUEVO	HOSPITAL NAVAL DE CARTAGENA	21	M	VIVO	NA	COLOMBIA	BOLIVAR	CARTAGENA	NO	SI	NEGATIVO
290	2020-05-30 23:59:44	mayo	CC	INFLUENZA HUMANA POR VIRUS NUEVO	SOCIEDAD SAN JOSE DE TORICES S.A	47	M	VIVO	NA	COLOMBIA	BOLIVAR	CARTAGENA	NO	NO	NEGATIVO
291	2020-05-30 23:59:44	mayo	CC	INFLUENZA HUMANA POR VIRUS NUEVO	SOCIEDAD SAN JOSE DE TORICES S.A	22	F	VIVO	NA	COLOMBIA	BOLIVAR	CARTAGENA	SI	SI	POSITIVO
292	2020-05-30 23:59:44	mayo	CC	INFLUENZA HUMANA POR VIRUS NUEVO	SOCIEDAD SAN JOSE DE TORICES S.A	27	M	VIVO	NA	COLOMBIA	BOLIVAR	CARTAGENA	NO	NO	NEGATIVO
293	2020-05-30 23:59:44	mayo	CC	INFLUENZA HUMANA POR VIRUS NUEVO	SOCIEDAD SAN JOSE DE TORICES S.A	25	M	VIVO	NA	COLOMBIA	BOLIVAR	CARTAGENA	NO	SI	NEGATIVO
294	2020-05-30 23:59:44	mayo	CC	INFLUENZA HUMANA POR VIRUS NUEVO	SOCIEDAD SAN JOSE DE TORICES S.A	31	F	VIVO	NA	COLOMBIA	BOLIVAR	CARTAGENA	NO	NO	NEGATIVO
295	2020-05-30 23:59:44	mayo	CC	INFLUENZA HUMANA POR VIRUS NUEVO	SOCIEDAD SAN JOSE DE TORICES S.A	29	M	VIVO	NA	COLOMBIA	BOLIVAR	CARTAGENA	NO	SI	NEGATIVO
296	2020-05-30 23:59:44	mayo	CC	INFLUENZA HUMANA POR VIRUS NUEVO	SOCIEDAD SAN JOSE DE TORICES S.A	22	F	VIVO	NA	COLOMBIA	BOLIVAR	CARTAGENA	NO	SI	NEGATIVO
297	2020-05-30 23:59:44	mayo	CC	INFLUENZA HUMANA POR VIRUS NUEVO	SOCIEDAD SAN JOSE DE TORICES S.A	16	F	VIVO	NA	COLOMBIA	BOLIVAR	CARTAGENA	NO	NO	NEGATIVO
298	2020-05-30 23:59:44	mayo	CC	INFLUENZA HUMANA POR VIRUS NUEVO	SOCIEDAD SAN JOSE DE TORICES S.A	47	F	VIVO	NA	COLOMBIA	BOLIVAR	CARTAGENA	NO	NO	NEGATIVO
299	2020-05-30 23:59:44	mayo	CC	INFLUENZA HUMANA POR VIRUS NUEVO	IPS CUIDADO SEGURO EN CASA SA	46	F	VIVO	NA	COLOMBIA	BOLIVAR	SAN JACINTO	NO	NO	NEGATIVO
300	2020-05-30 23:59:44	mayo	CC	INFLUENZA HUMANA POR VIRUS NUEVO	IPS CUIDADO SEGURO EN CASA SA	58	F	VIVO	NA	COLOMBIA	BOLIVAR	SAN JACINTO	NO	NO	NEGATIVO
301	2020-05-30 23:59:44	mayo	CC	INFLUENZA HUMANA POR VIRUS NUEVO	IPS CUIDADO SEGURO EN CASA SA	63	M	VIVO	NA	COLOMBIA	BOLIVAR	SAN JACINTO	NO	NO	NEGATIVO
302	2020-05-30 23:59:44	mayo	CC	INFLUENZA HUMANA POR VIRUS NUEVO	ESEO HOSPITAL LOCAL CARTAGENA DE INDIAS	42	F	VIVO	NUEVA EPS	COLOMBIA	BOLIVAR	CARTAGENA	SI	NO	NEGATIVO
303	2020-05-30 23:59:44	mayo	CC	INFLUENZA HUMANA POR VIRUS NUEVO	IPS FUNDACION COOSALUD	44	F	VIVO	NA	COLOMBIA	BOLIVAR	CARTAGENA	NO	NO	NEGATIVO
304	2020-05-30 23:59:44	mayo	CC	INFLUENZA HUMANA POR VIRUS NUEVO	IPS FUNDACION COOSALUD	95	F	VIVO	NA	COLOMBIA	BOLIVAR	CARTAGENA	NO	NO	NEGATIVO
305	2020-05-30 23:59:44	mayo	CC	INFLUENZA HUMANA POR VIRUS NUEVO	IPS FUNDACION COOSALUD	34	F	VIVO	NA	COLOMBIA	BOLIVAR	CARTAGENA	NO	NO	POSITIVO
306	2020-05-30 23:59:44	mayo	CC	INFLUENZA HUMANA POR VIRUS NUEVO	IPS FUNDACION COOSALUD	71	M	VIVO	NA	COLOMBIA	BOLIVAR	CARTAGENA	NO	NO	NEGATIVO
307	2020-05-29 23:59:44	mayo	CC	INFLUENZA HUMANA POR VIRUS NUEVO	ESE HOSPITAL LOCAL ARJONA	49	F	VIVO	NA	COLOMBIA	BOLIVAR	ARJONA	NO	SI	NEGATIVO
308	2020-05-29 23:59:44	mayo	CC	INFLUENZA HUMANA POR VIRUS NUEVO	IPS CUIDADO SEGURO EN CASA SA	60	F	VIVO	NA	COLOMBIA	BOLIVAR	ARJONA	NO	SI	NEGATIVO
309	2020-05-29 23:59:44	mayo	RC	INFLUENZA HUMANA POR VIRUS NUEVO	IPS CUIDADO SEGURO EN CASA SA	3	M	VIVO	NA	COLOMBIA	BOLIVAR	CARTAGENA	NO	SI	NEGATIVO
310	2020-05-29 23:59:44	mayo	CC	INFLUENZA HUMANA POR VIRUS NUEVO	IPS CUIDADO SEGURO EN CASA SA	51	M	VIVO	NA	COLOMBIA	BOLIVAR	CARTAGENA	NO	SI	NEGATIVO
311	2020-05-29 23:59:44	mayo	CC	INFLUENZA HUMANA POR VIRUS NUEVO	IPS CUIDADO SEGURO EN CASA SA	52	F	VIVO	NA	COLOMBIA	BOLIVAR	CARTAGENA	NO	SI	NEGATIVO
312	2020-05-29 23:59:44	mayo	CC	INFLUENZA HUMANA POR VIRUS NUEVO	IPS CUIDADO SEGURO EN CASA SA	20	M	VIVO	NA	COLOMBIA	BOLIVAR	CARTAGENA	NO	SI	NEGATIVO
313	2020-05-29 23:59:44	mayo	CC	INFLUENZA HUMANA POR VIRUS NUEVO	IPS CUIDADO SEGURO EN CASA SA	50	F	VIVO	NA	COLOMBIA	BOLIVAR	CARTAGENA	NO	SI	POSITIVO
314	2020-05-29 23:59:44	mayo	CC	INFLUENZA HUMANA POR VIRUS NUEVO	IPS CUIDADO SEGURO EN CASA SA	28	F	VIVO	NA	COLOMBIA	BOLIVAR	CARTAGENA	NO	NO	NEGATIVO
315	2020-05-29 23:59:44	mayo	CC	INFLUENZA HUMANA POR VIRUS NUEVO	IPS CUIDADO SEGURO EN CASA SA	71	M	VIVO	NA	COLOMBIA	BOLIVAR	CARTAGENA	NO	NO	NEGATIVO
316	2020-05-29 23:59:44	mayo	TI	INFLUENZA HUMANA POR VIRUS NUEVO	IPS CUIDADO SEGURO EN CASA SA	10	F	VIVO	NA	COLOMBIA	BOLIVAR	CARTAGENA	NO	SI	NEGATIVO
317	2020-05-29 23:59:44	mayo	CC	INFLUENZA HUMANA POR VIRUS NUEVO	IPS CUIDADO SEGURO EN CASA SA	68	M	VIVO	NA	COLOMBIA	BOLIVAR	CARTAGENA	NO	SI	NEGATIVO
318	2020-05-29 23:59:44	mayo	CC	INFLUENZA HUMANA POR VIRUS NUEVO	Health Cars SAS	75	F	VIVO	NUEVA EPS	COLOMBIA	BOLIVAR	CARTAGENA	NO	NO	NEGATIVO
319	2020-05-29 23:59:44	mayo	CC	INFLUENZA HUMANA POR VIRUS NUEVO	Health Cars SAS	42	F	VIVO	NUEVA EPS	COLOMBIA	BOLIVAR	CARTAGENA	NO	SI	NEGATIVO
320	2020-05-29 23:59:44	mayo	CC	INFLUENZA HUMANA POR VIRUS NUEVO	Health Cars SAS	54	M	VIVO	NUEVA EPS	COLOMBIA	BOLIVAR	TURBACO	NO	SI	NEGATIVO
321	2020-05-29 23:59:44	mayo	CC	INFLUENZA HUMANA POR VIRUS NUEVO	Health Cars SAS	71	F	VIVO	NUEVA EPS	COLOMBIA	BOLIVAR	CARTAGENA	NO	NO	NEGATIVO
322	2020-05-29 23:59:44	mayo	CC	INFLUENZA HUMANA POR VIRUS NUEVO	Health Cars SAS	35	F	VIVO	NA	COLOMBIA	BOLIVAR	CARTAGENA	NO	NO	NEGATIVO
323	2020-05-29 23:59:44	mayo	CC	INFLUENZA HUMANA POR VIRUS NUEVO	Health Cars SAS	25	M	VIVO	NA	COLOMBIA	BOLIVAR	TURBACO	NO	SI	NEGATIVO
324	2020-05-29 23:59:44	mayo	CC	INFLUENZA HUMANA POR VIRUS NUEVO	Health Cars SAS	45	F	VIVO	NA	COLOMBIA	BOLIVAR	TURBACO	NO	SI	NEGATIVO
325	2020-05-29 23:59:44	mayo	CC	INFLUENZA HUMANA POR VIRUS NUEVO	Health Cars SAS	56	M	VIVO	NA	COLOMBIA	BOLIVAR	TURBACO	NO	NO	NEGATIVO
326	2020-05-29 23:59:44	mayo	CC	INFLUENZA HUMANA POR VIRUS NUEVO	IPS CUIDADO SEGURO EN CASA SA	55	F	VIVO	NA	COLOMBIA	BOLIVAR	CARTAGENA	SI	SI	NEGATIVO
327	2020-05-28 23:59:44	mayo	CC	INFLUENZA HUMANA POR VIRUS NUEVO	GESTION SALUD	86	F	VIVO	COOMEVA EPS SA	COLOMBIA	BOLIVAR	CARTAGENA	NO	NO	NEGATIVO
328	2020-05-28 23:59:44	mayo	CC	INFLUENZA HUMANA POR VIRUS NUEVO	GESTION SALUD	58	F	VIVO	COOMEVA EPS SA	COLOMBIA	BOLIVAR	TURBACO	NO	NO	NEGATIVO
329	2020-05-28 23:59:44	mayo	CC	INFLUENZA HUMANA POR VIRUS NUEVO	DUMIAN MEDICAL SAS CLINICA DEL BOSQUE	80	F	VIVO	NUEVA EPS	COLOMBIA	BOLIVAR	CARTAGENA	NO	NO	NEGATIVO
330	2020-05-28 23:59:44	mayo	CC	INFLUENZA HUMANA POR VIRUS NUEVO	ESEO HOSPITAL LOCAL CARTAGENA DE INDIAS	22	F	VIVO	COOSALUD ESSC	COLOMBIA	BOLIVAR	CARTAGENA	SI	SI	NEGATIVO
331	2020-05-28 23:59:44	mayo	CC	INFLUENZA HUMANA POR VIRUS NUEVO	IPS CUIDADO SEGURO EN CASA SA	65	F	VIVO	MUTUAL SER ESS	COLOMBIA	BOLIVAR	CARTAGENA	NO	SI	NEGATIVO
332	2020-05-28 23:59:44	mayo	CC	INFLUENZA HUMANA POR VIRUS NUEVO	SALUD Y BIENESTAR DEL CARIBEIPS SA	53	M	VIVO	NA	COLOMBIA	BOLIVAR	CARTAGENA	NO	SI	NEGATIVO
333	2020-05-28 23:59:44	mayo	CC	INFLUENZA HUMANA POR VIRUS NUEVO	HOSPITAL NAVAL DE CARTAGENA	57	F	VIVO	NA	COLOMBIA	BOLIVAR	CARTAGENA	NO	SI	NEGATIVO
334	2020-05-28 23:59:44	mayo	NA	INFLUENZA HUMANA POR VIRUS NUEVO	ESEO HOSPITAL LOCAL CARTAGENA DE INDIAS	6	M	VIVO	NA	COLOMBIA	BOLIVAR	CARTAGENA	NO	SI	NEGATIVO
335	2020-05-28 23:59:44	mayo	CC	INFLUENZA HUMANA POR VIRUS NUEVO	CLINICA MADRE BERNARDA COMUNIDAD DE HERMANAS FRANC	42	F	VIVO	NA	COLOMBIA	BOLIVAR	CARTAGENA	SI	SI	NEGATIVO
336	2020-05-28 23:59:44	mayo	CC	INFECCION RESPIRATORIA AGUDA GRAVE IRAG INUSITADA	PROMOTORA BOCAGRANDE S.A "PROBOCA S.A"	78	F	VIVO	NA	COLOMBIA	BOLIVAR	CARTAGENA	NO	NO	NEGATIVO
337	2020-05-28 23:59:44	mayo	TI	INFLUENZA HUMANA POR VIRUS NUEVO	IPS CUIDADO SEGURO EN CASA SA	14	M	VIVO	NA	COLOMBIA	BOLIVAR	SAN JUAN NEPOMUCENO	NO	NO	NEGATIVO
338	2020-05-27 23:59:44	mayo	CC	INFLUENZA HUMANA POR VIRUS NUEVO	IPS CUIDADO SEGURO EN CASA SA	43	F	VIVO	NA	COLOMBIA	BOLIVAR	CARTAGENA	NO	NO	NEGATIVO
339	2020-05-27 23:59:44	mayo	CC	INFLUENZA HUMANA POR VIRUS NUEVO	IPS CUIDADO SEGURO EN CASA SA	63	F	VIVO	NA	COLOMBIA	BOLIVAR	CARTAGENA	NO	NO	NEGATIVO
340	2020-05-27 23:59:44	mayo	CC	INFLUENZA HUMANA POR VIRUS NUEVO	IPS CUIDADO SEGURO EN CASA SA	51	F	VIVO	NA	COLOMBIA	BOLIVAR	CARTAGENA	NO	NO	NEGATIVO
341	2020-05-27 23:59:44	mayo	CC	INFLUENZA HUMANA POR VIRUS NUEVO	IPS CUIDADO SEGURO EN CASA SA	66	M	VIVO	NA	COLOMBIA	BOLIVAR	CARTAGENA	NO	NO	NEGATIVO
342	2020-05-27 23:59:44	mayo	CC	INFLUENZA HUMANA POR VIRUS NUEVO	IPS CUIDADO SEGURO EN CASA SA	83	M	VIVO	COOMEVA EPS SA	COLOMBIA	BOLIVAR	CARTAGENA	NO	NO	NEGATIVO
343	2020-05-27 23:59:44	mayo	CC	INFLUENZA HUMANA POR VIRUS NUEVO	IPS CUIDADO SEGURO EN CASA SA	49	M	VIVO	NA	COLOMBIA	BOLIVAR	CARTAGENA	NO	NO	NEGATIVO
344	2020-05-27 23:59:44	mayo	CC	INFLUENZA HUMANA POR VIRUS NUEVO	IPS CUIDADO SEGURO EN CASA SA	44	M	VIVO	NA	COLOMBIA	BOLIVAR	CARTAGENA	NO	NO	NEGATIVO
345	2020-05-27 23:59:44	mayo	CC	INFLUENZA HUMANA POR VIRUS NUEVO	IPS CUIDADO SEGURO EN CASA SA	76	M	VIVO	NUEVA EPS	COLOMBIA	BOLIVAR	CARTAGENA	NO	SI	NEGATIVO
346	2020-05-27 23:59:44	mayo	CC	INFLUENZA HUMANA POR VIRUS NUEVO	IPS CUIDADO SEGURO EN CASA SA	18	F	VIVO	NA	COLOMBIA	BOLIVAR	CARTAGENA	NO	NO	NEGATIVO
347	2020-05-27 23:59:44	mayo	CC	INFLUENZA HUMANA POR VIRUS NUEVO	IPS CUIDADO SEGURO EN CASA SA	34	F	VIVO	NA	COLOMBIA	BOLIVAR	CARTAGENA	NO	NO	NEGATIVO
348	2020-05-27 23:59:44	mayo	CC	INFLUENZA HUMANA POR VIRUS NUEVO	IPS CUIDADO SEGURO EN CASA SA	29	F	VIVO	NUEVA EPS	COLOMBIA	BOLIVAR	CARTAGENA	NO	NO	NEGATIVO
349	2020-05-27 23:59:44	mayo	RC	INFLUENZA HUMANA POR VIRUS NUEVO	IPS CUIDADO SEGURO EN CASA SA	5	M	VIVO	NA	COLOMBIA	BOLIVAR	CARTAGENA	NO	SI	POSITIVO
350	2020-05-27 23:59:44	mayo	CC	INFLUENZA HUMANA POR VIRUS NUEVO	CENTRO MEDICO BUENOS AIRES LTDA	21	F	VIVO	NUEVA EPS	COLOMBIA	BOLIVAR	CARTAGENA	NO	SI	NEGATIVO
351	2020-05-27 23:59:44	mayo	CC	INFLUENZA HUMANA POR VIRUS NUEVO	IPS CUIDADO SEGURO EN CASA SA	48	F	VIVO	COOSALUD ESS EPS-S	COLOMBIA	BOLIVAR	CARTAGENA	NO	SI	NEGATIVO
352	2020-05-26 23:59:44	mayo	CC	INFLUENZA HUMANA POR VIRUS NUEVO	ESEO HOSPITAL LOCAL CARTAGENA DE INDIAS	21	M	VIVO	NA	COLOMBIA	BOLIVAR	CLEMENCIA	NO	SI	NEGATIVO
353	2020-05-26 23:59:44	mayo	CC	INFLUENZA HUMANA POR VIRUS NUEVO	UAB SANTA LUCIA-SALUD TOTAL EPS-CARTAGENA	35	F	VIVO	COOMEVA EPS SA	COLOMBIA	BOLIVAR	CARTAGENA	NO	SI	NEGATIVO
354	2020-05-26 23:59:44	mayo	TI	INFLUENZA HUMANA POR VIRUS NUEVO	UAB SANTA LUCIA-SALUD TOTAL EPS-CARTAGENA	15	F	VIVO	COOMEVA EPS SA	COLOMBIA	BOLIVAR	CARTAGENA	NO	SI	NEGATIVO
355	2020-05-26 23:59:44	mayo	CC	INFLUENZA HUMANA POR VIRUS NUEVO	UAB SANTA LUCIA-SALUD TOTAL EPS-CARTAGENA	65	F	VIVO	NUEVA EPS	COLOMBIA	BOLIVAR	CARTAGENA	SI	SI	NEGATIVO
356	2020-05-26 23:59:44	mayo	CC	INFLUENZA HUMANA POR VIRUS NUEVO	ESEO HOSPITAL LOCAL CARTAGENA DE INDIAS	59	M	VIVO	NA	COLOMBIA	BOLIVAR	CARTAGENA	NO	SI	NEGATIVO
357	2020-05-26 23:59:44	mayo	CC	INFLUENZA HUMANA POR VIRUS NUEVO	ESEO HOSPITAL LOCAL CARTAGENA DE INDIAS	38	F	VIVO	NA	COLOMBIA	BOLIVAR	CARTAGENA	NO	NO	NEGATIVO
358	2020-05-26 23:59:44	mayo	CC	INFLUENZA HUMANA POR VIRUS NUEVO	SERVICIOS SALUD IPS SURA SURAMERICANA	31	M	VIVO	COOMEVA EPS SA	COLOMBIA	BOLIVAR	CARTAGENA	NO	SI	POSITIVO
359	2020-05-26 23:59:44	mayo	CC	INFLUENZA HUMANA POR VIRUS NUEVO	IPS CUIDADO SEGURO EN CASA SA	38	F	VIVO	NA	COLOMBIA	BOLIVAR	SAN JACINTO	NO	NO	NEGATIVO
360	2020-05-26 23:59:44	mayo	CC	INFLUENZA HUMANA POR VIRUS NUEVO	ESEO HOSPITAL LOCAL CARTAGENA DE INDIAS	19	M	VIVO	NA	COLOMBIA	BOLIVAR	CARTAGENA	NO	NO	NEGATIVO
361	2020-05-26 23:59:44	mayo	CE	INFLUENZA HUMANA POR VIRUS NUEVO	DUMIAN MEDICAL SAS CLINICA DEL BOSQUE	53	M	VIVO	NUEVA EPS	COLOMBIA	BOLIVAR	CARTAGENA	NO	SI	NEGATIVO
362	2020-05-26 23:59:44	mayo	CC	INFLUENZA HUMANA POR VIRUS NUEVO	ESE HOSPITAL LOCAL ARJONA	69	M	VIVO	NA	COLOMBIA	BOLIVAR	VILLANUEVA	NO	SI	NEGATIVO
363	2020-05-26 23:59:44	mayo	CC	INFLUENZA HUMANA POR VIRUS NUEVO	IPS CUIDADO SEGURO EN CASA SA	56	F	VIVO	NA	COLOMBIA	BOLIVAR	CARTAGENA	SI	SI	NEGATIVO
364	2020-05-26 23:59:44	mayo	CC	INFLUENZA HUMANA POR VIRUS NUEVO	EMPRESA SOCIAL DEL ESTADO HOSPITAL UNIVERSITARIO DEL CARIBE	59	M	VIVO	SANITAS EPS SA	COLOMBIA	BOLIVAR	CARTAGENA	NO	NO	POSITIVO
365	2020-05-26 23:59:44	mayo	CC	INFLUENZA HUMANA POR VIRUS NUEVO	EMPRESA SOCIAL DEL ESTADO HOSPITAL UNIVERSITARIO DEL CARIBE	31	F	VIVO	NA	COLOMBIA	BOLIVAR	CARTAGENA	SI	SI	NEGATIVO
366	2020-05-26 23:59:44	mayo	CC	INFLUENZA HUMANA POR VIRUS NUEVO	EMPRESA SOCIAL DEL ESTADO HOSPITAL UNIVERSITARIO DEL CARIBE	36	M	VIVO	NA	COLOMBIA	BOLIVAR	CARTAGENA	NO	NO	NEGATIVO
367	2020-05-26 23:59:44	mayo	TI	INFLUENZA HUMANA POR VIRUS NUEVO	IPS CUIDADO SEGURO EN CASA SA	14	M	VIVO	NA	COLOMBIA	BOLIVAR	SAN JUAN NEPOMUCENO	NO	NO	NEGATIVO
368	2020-05-26 23:59:44	mayo	CC	INFLUENZA HUMANA POR VIRUS NUEVO	IPS CUIDADO SEGURO EN CASA SA	22	M	VIVO	NA	COLOMBIA	BOLIVAR	SAN JUAN NEPOMUCENO	NO	NO	NEGATIVO
369	2020-05-26 23:59:44	mayo	CC	INFLUENZA HUMANA POR VIRUS NUEVO	PROMOTORA BOCAGRANDE S.A "PROBOCA S.A"	29	M	VIVO	NA	COLOMBIA	BOLIVAR	CARTAGENA	NO	NO	NEGATIVO
370	2020-05-26 23:59:44	mayo	CC	INFLUENZA HUMANA POR VIRUS NUEVO	PROMOTORA BOCAGRANDE S.A "PROBOCA S.A"	68	F	VIVO	NA	COLOMBIA	BOLIVAR	CARTAGENA	NO	NO	NEGATIVO
371	2020-05-26 23:59:44	mayo	CC	INFLUENZA HUMANA POR VIRUS NUEVO	ESEO HOSPITAL LOCAL CARTAGENA DE INDIAS	30	M	VIVO	NA	COLOMBIA	BOLIVAR	CLEMENCIA	NO	SI	NEGATIVO
372	2020-05-24 23:59:44	mayo	CC	INFLUENZA HUMANA POR VIRUS NUEVO	SALUD Y BIENESTAR DEL CARIBEIPS SA	56	F	VIVO	NA	COLOMBIA	BOLIVAR	CARTAGENA	NO	NO	NEGATIVO
373	2020-05-24 23:59:44	mayo	CC	INFLUENZA HUMANA POR VIRUS NUEVO	SALUD Y BIENESTAR DEL CARIBEIPS SA	75	M	VIVO	NA	COLOMBIA	BOLIVAR	CARTAGENA	NO	NO	NEGATIVO
374	2020-05-24 23:59:44	mayo	CC	INFLUENZA HUMANA POR VIRUS NUEVO	CENTRO MEDICO BUENOS AIRES LTDA	48	F	VIVO	COOMEVA EPS SA	COLOMBIA	BOLIVAR	CARTAGENA	NO	SI	NEGATIVO
375	2020-05-24 23:59:44	mayo	CC	INFLUENZA HUMANA POR VIRUS NUEVO	CENTRO MEDICO BUENOS AIRES LTDA	75	M	VIVO	NUEVA EPS	COLOMBIA	BOLIVAR	TURBACO	NO	SI	NEGATIVO
376	2020-05-24 23:59:44	mayo	TI	INFLUENZA HUMANA POR VIRUS NUEVO	IPS CUIDADO SEGURO EN CASA SA	2	M	VIVO	NA	COLOMBIA	BOLIVAR	CARTAGENA	NO	SI	NEGATIVO
377	2020-05-24 23:59:44	mayo	CC	INFLUENZA HUMANA POR VIRUS NUEVO	CUIDADOSEGURO EN CASA IPS	18	M	VIVO	NA	COLOMBIA	BOLIVAR	CARTAGENA	NO	NO	NEGATIVO
378	2020-05-24 23:59:44	mayo	CC	INFLUENZA HUMANA POR VIRUS NUEVO	SALUD Y BIENESTAR DEL CARIBEIPS SA	30	F	VIVO	COOPERATIVA DE SALUD Y DESARROLLO INTEGRAL ZONA SUR ORIENTAL DE CARTAGENA -COOSALUD	COLOMBIA	BOLIVAR	CARTAGENA	NO	NO	NEGATIVO
379	2020-05-23 23:59:44	mayo	CC	INFLUENZA HUMANA POR VIRUS NUEVO	EMPRESA SOCIAL DEL ESTADO HOSPITAL UNIVERSITARIO DEL CARIBE	61	F	VIVO	NUEVA EPS	COLOMBIA	BOLIVAR	CARTAGENA	NO	NO	POSITIVO
380	2020-05-23 23:59:44	mayo	CC	INFLUENZA HUMANA POR VIRUS NUEVO	EMPRESA SOCIAL DEL ESTADO HOSPITAL UNIVERSITARIO DEL CARIBE	60	M	VIVO	NA	COLOMBIA	BOLIVAR	CARTAGENA	NO	NO	NEGATIVO
381	2020-05-23 23:59:44	mayo	CC	INFLUENZA HUMANA POR VIRUS NUEVO	EMPRESA SOCIAL DEL ESTADO HOSPITAL UNIVERSITARIO DEL CARIBE	42	F	VIVO	COOMEVA EPS SA	COLOMBIA	BOLIVAR	CARTAGENA	SI	SI	NEGATIVO
382	2020-05-23 23:59:44	mayo	CC	INFLUENZA HUMANA POR VIRUS NUEVO	EMPRESA SOCIAL DEL ESTADO HOSPITAL UNIVERSITARIO DEL CARIBE	19	F	VIVO	NUEVA EPS	COLOMBIA	BOLIVAR	CARTAGENA	NO	NO	NEGATIVO
383	2020-05-23 23:59:44	mayo	CC	INFLUENZA HUMANA POR VIRUS NUEVO	ESEO HOSPITAL LOCAL CARTAGENA DE INDIAS	52	F	VIVO	NA	COLOMBIA	BOLIVAR	CARTAGENA	NO	NO	NEGATIVO
384	2020-05-23 23:59:44	mayo	TI	INFLUENZA HUMANA POR VIRUS NUEVO	ESEO HOSPITAL LOCAL CARTAGENA DE INDIAS	14	F	VIVO	NA	COLOMBIA	BOLIVAR	CARTAGENA	NO	NO	NEGATIVO
385	2020-05-23 23:59:44	mayo	TI	INFLUENZA HUMANA POR VIRUS NUEVO	ESEO HOSPITAL LOCAL CARTAGENA DE INDIAS	17	F	VIVO	NA	COLOMBIA	BOLIVAR	CARTAGENA	NO	SI	POSITIVO
386	2020-05-23 23:59:44	mayo	CC	INFLUENZA HUMANA POR VIRUS NUEVO	CLINICA BLAS DE LEZO SA	35	F	VIVO	COOMEVA EPS SA	COLOMBIA	BOLIVAR	MAGANGUE	SI	SI	NEGATIVO
387	2020-05-23 23:59:44	mayo	CC	INFLUENZA HUMANA POR VIRUS NUEVO	CLINICA BLAS DE LEZO SA	24	F	VIVO	NA	COLOMBIA	BOLIVAR	MAGANGUE	SI	SI	NEGATIVO
388	2020-05-23 23:59:44	mayo	CC	INFLUENZA HUMANA POR VIRUS NUEVO	GESTION SALUD	54	F	VIVO	COOMEVA EPS SA	COLOMBIA	BOLIVAR	CARTAGENA	NO	NO	NEGATIVO
389	2020-05-23 23:59:44	mayo	CC	INFLUENZA HUMANA POR VIRUS NUEVO	ESEO HOSPITAL LOCAL CARTAGENA DE INDIAS	89	F	VIVO	NUEVA EPS	COLOMBIA	BOLIVAR	CARTAGENA	NO	NO	NEGATIVO
390	2020-05-23 23:59:44	mayo	CC	INFLUENZA HUMANA POR VIRUS NUEVO	CLINICA MADRE BERNARDA COMUNIDAD DE HERMANAS FRANC	44	F	VIVO	NA	COLOMBIA	BOLIVAR	CARTAGENA	SI	NO	NEGATIVO
391	2020-05-23 23:59:44	mayo	CC	INFLUENZA HUMANA POR VIRUS NUEVO	CLINICA MADRE BERNARDA COMUNIDAD DE HERMANAS FRANC	29	F	VIVO	NA	COLOMBIA	BOLIVAR	CARTAGENA	SI	SI	NEGATIVO
392	2020-05-22 23:59:44	mayo	CC	INFLUENZA HUMANA POR VIRUS NUEVO	IPS CUIDADO SEGURO EN CASA SA	18	M	VIVO	NUEVA EPS	COLOMBIA	BOLIVAR	CARTAGENA	NO	SI	NEGATIVO
393	2020-05-22 23:59:44	mayo	CC	INFLUENZA HUMANA POR VIRUS NUEVO	IPS CUIDADO SEGURO EN CASA SA	12	F	VIVO	NA	COLOMBIA	BOLIVAR	CARTAGENA	NO	SI	NEGATIVO
394	2020-05-22 23:59:44	mayo	TI	INFLUENZA HUMANA POR VIRUS NUEVO	IPS CUIDADO SEGURO EN CASA SA	14	F	VIVO	NA	COLOMBIA	BOLIVAR	CARTAGENA	NO	SI	NEGATIVO
395	2020-05-22 23:59:44	mayo	CC	INFLUENZA HUMANA POR VIRUS NUEVO	IPS CUIDADO SEGURO EN CASA SA	30	F	VIVO	NA	COLOMBIA	BOLIVAR	EL CARMEN DE BOLIVAR	NO	NO	NEGATIVO
396	2020-05-22 23:59:44	mayo	CC	INFLUENZA HUMANA POR VIRUS NUEVO	IPS CUIDADO SEGURO EN CASA SA	68	M	VIVO	COOSALUD ESS EPS-S	COLOMBIA	BOLIVAR	CARTAGENA	NO	NO	NEGATIVO
397	2020-05-22 23:59:44	mayo	CC	INFLUENZA HUMANA POR VIRUS NUEVO	SERVICIOS SALUD IPS SURA SURAMERICANA	39	F	VIVO	COOMEVA EPS SA	COLOMBIA	BOLIVAR	CARTAGENA	NO	NO	NEGATIVO
398	2020-05-22 23:59:44	mayo	CC	INFLUENZA HUMANA POR VIRUS NUEVO	IPS CUIDADO SEGURO EN CASA SA	70	F	VIVO	NA	COLOMBIA	BOLIVAR	CARTAGENA	NO	SI	NEGATIVO
399	2020-05-21 23:59:44	mayo	CC	INFLUENZA HUMANA POR VIRUS NUEVO	SALUD Y BIENESTAR DEL CARIBEIPS SA	62	F	VIVO	NA	COLOMBIA	BOLIVAR	TURBACO	NO	NO	NEGATIVO
400	2020-05-21 23:59:44	mayo	CC	INFLUENZA HUMANA POR VIRUS NUEVO	SALUD Y BIENESTAR DEL CARIBEIPS SA	19	M	VIVO	NA	COLOMBIA	BOLIVAR	TURBACO	NO	NO	POSITIVO
401	2020-05-21 23:59:44	mayo	RC	INFLUENZA HUMANA POR VIRUS NUEVO	ESE HOSPITAL LOCAL SAN SEBASTIAN	10	F	VIVO	NA	COLOMBIA	BOLIVAR	CARTAGENA	NO	NO	NEGATIVO
402	2020-05-21 23:59:44	mayo	TI	INFLUENZA HUMANA POR VIRUS NUEVO	CENTRO MEDICO BUENOS AIRES LTDA	14	M	VIVO	COOMEVA EPS SA	COLOMBIA	BOLIVAR	CARTAGENA	NO	SI	NEGATIVO
403	2020-05-21 23:59:44	mayo	CC	INFLUENZA HUMANA POR VIRUS NUEVO	CENTRO MEDICO BUENOS AIRES LTDA	46	F	VIVO	COOMEVA EPS SA	COLOMBIA	BOLIVAR	CARTAGENA	NO	SI	NEGATIVO
404	2020-05-21 23:59:44	mayo	CC	INFLUENZA HUMANA POR VIRUS NUEVO	CENTRO MEDICO BUENOS AIRES LTDA	33	F	VIVO	COOMEVA EPS SA	COLOMBIA	BOLIVAR	CARTAGENA	NO	SI	NEGATIVO
405	2020-05-21 23:59:44	mayo	RC	INFLUENZA HUMANA POR VIRUS NUEVO	IPS CUIDADO SEGURO EN CASA SA	1	M	VIVO	NUEVA EPS	COLOMBIA	BOLIVAR	CARTAGENA	NO	SI	NEGATIVO
406	2020-05-21 23:59:44	mayo	RC	INFLUENZA HUMANA POR VIRUS NUEVO	IPS CUIDADO SEGURO EN CASA SA	9	F	VIVO	NA	COLOMBIA	BOLIVAR	CARTAGENA	NO	NO	NEGATIVO
407	2020-05-21 23:59:44	mayo	CC	INFLUENZA HUMANA POR VIRUS NUEVO	IPS CUIDADO SEGURO EN CASA SA	18	F	VIVO	NA	COLOMBIA	BOLIVAR	CARTAGENA	NO	NO	NEGATIVO
408	2020-05-21 23:59:44	mayo	CC	INFLUENZA HUMANA POR VIRUS NUEVO	EMPRESA SOCIAL DEL ESTADO HOSPITAL UNIVERSITARIO DEL CARIBE	31	M	VIVO	NA	COLOMBIA	BOLIVAR	CARTAGENA	NO	SI	NEGATIVO
409	2020-05-21 23:59:44	mayo	CC	INFLUENZA HUMANA POR VIRUS NUEVO	EMPRESA SOCIAL DEL ESTADO HOSPITAL UNIVERSITARIO DEL CARIBE	56	M	VIVO	NA	COLOMBIA	BOLIVAR	CARTAGENA	NO	SI	NEGATIVO
410	2020-05-21 23:59:44	mayo	CC	INFLUENZA HUMANA POR VIRUS NUEVO	EMPRESA SOCIAL DEL ESTADO HOSPITAL UNIVERSITARIO DEL CARIBE	70	F	VIVO	NUEVA EPS	COLOMBIA	BOLIVAR	TURBACO	NO	NO	NEGATIVO
411	2020-05-21 23:59:44	mayo	CC	INFLUENZA HUMANA POR VIRUS NUEVO	GESTION SALUD	66	M	VIVO	COOMEVA EPS SA	COLOMBIA	BOLIVAR	CARTAGENA	NO	NO	NEGATIVO
412	2020-05-21 23:59:44	mayo	CC	INFLUENZA HUMANA POR VIRUS NUEVO	IPS FUNDACION COOSALUD	89	M	VIVO	NA	COLOMBIA	BOLIVAR	CARTAGENA	NO	NO	NEGATIVO
413	2020-05-21 23:59:44	mayo	RC	INFLUENZA HUMANA POR VIRUS NUEVO	IPS FUNDACION COOSALUD	2	M	VIVO	NA	COLOMBIA	BOLIVAR	CARTAGENA	NO	SI	NEGATIVO
414	2020-05-21 23:59:44	mayo	CC	INFLUENZA HUMANA POR VIRUS NUEVO	Health Cars SAS	20	M	VIVO	NA	COLOMBIA	BOLIVAR	CARTAGENA	NO	SI	NEGATIVO
415	2020-05-21 23:59:44	mayo	RC	INFLUENZA HUMANA POR VIRUS NUEVO	Health Cars SAS	2	F	VIVO	NA	COLOMBIA	BOLIVAR	CARTAGENA	NO	NO	NEGATIVO
416	2020-05-21 23:59:44	mayo	CC	INFLUENZA HUMANA POR VIRUS NUEVO	Health Cars SAS	23	M	VIVO	NA	COLOMBIA	BOLIVAR	MAGANGUE	NO	NO	NEGATIVO
417	2020-05-19 23:59:44	mayo	CC	INFLUENZA HUMANA POR VIRUS NUEVO	SALUD Y BIENESTAR DEL CARIBEIPS SA	21	F	VIVO	NA	COLOMBIA	BOLIVAR	SANTA ROSA	NO	SI	NEGATIVO
418	2020-05-19 23:59:44	mayo	CC	INFLUENZA HUMANA POR VIRUS NUEVO	EMPRESA SOCIAL DEL ESTADO HOSPITAL UNIVERSITARIO DEL CARIBE	20	M	VIVO	NA	COLOMBIA	BOLIVAR	CARTAGENA	NO	NO	NEGATIVO
419	2020-05-19 23:59:44	mayo	RC	INFLUENZA HUMANA POR VIRUS NUEVO	IPS CUIDADO SEGURO EN CASA SA	1	M	VIVO	COOMEVA EPS SA	COLOMBIA	BOLIVAR	CARTAGENA	NO	SI	NEGATIVO
420	2020-05-19 23:59:44	mayo	CC	INFLUENZA HUMANA POR VIRUS NUEVO	IPS CUIDADO SEGURO EN CASA SA	21	M	VIVO	NA	COLOMBIA	BOLIVAR	CARTAGENA	NO	SI	NEGATIVO
421	2020-05-19 23:59:44	mayo	CC	INFLUENZA HUMANA POR VIRUS NUEVO	IPS CUIDADO SEGURO EN CASA SA	34	F	VIVO	NA	COLOMBIA	BOLIVAR	CARTAGENA	NO	SI	NEGATIVO
422	2020-05-19 23:59:44	mayo	CC	Enfermedad Similar a Influenza Infección Respiratoria Aguda Grave (Vigilancia centinela)	ESE HOSPITAL LOCAL TURBACO	32	F	VIVO	COOMEVA EPS SA	COLOMBIA	BOLIVAR	TURBACO	NO	NO	NEGATIVO
423	2020-05-19 23:59:44	mayo	CC	INFLUENZA HUMANA POR VIRUS NUEVO	COOMEVA MEDICINA PREPAGADA	57	M	VIVO	COOMEVA EPS SA	COLOMBIA	BOLIVAR	CARTAGENA	NO	SI	NEGATIVO
424	2020-05-19 23:59:44	mayo	CC	INFLUENZA HUMANA POR VIRUS NUEVO	GESTION SALUD	35	M	VIVO	NA	COLOMBIA	BOLIVAR	CARTAGENA	NO	NO	POSITIVO
425	2020-05-19 23:59:44	mayo	CC	INFECCION RESPIRATORIA AGUDA GRAVE IRAG INUSITADA	GESTION SALUD	67	M	VIVO	NA	COLOMBIA	BOLIVAR	CARTAGENA	NO	NO	NEGATIVO
426	2020-05-19 23:59:44	mayo	CC	INFLUENZA HUMANA POR VIRUS NUEVO	CLINICA MADRE BERNARDA COMUNIDAD DE HERMANAS FRANC	46	F	VIVO	NA	COLOMBIA	BOLIVAR	CARTAGENA	NO	NO	POSITIVO
427	2020-05-17 23:59:44	mayo	CC	INFECCION RESPIRATORIA AGUDA GRAVE IRAG INUSITADA	GESTION SALUD	52	F	VIVO	COOMEVA EPS SA	COLOMBIA	BOLIVAR	CARTAGENA	NO	NO	NEGATIVO
428	2020-05-17 23:59:44	mayo	CC	INFLUENZA HUMANA POR VIRUS NUEVO	IPS SALUD DEL CARIBE SA	79	F	VIVO	COOMEVA EPS SA	COLOMBIA	BOLIVAR	CARTAGENA	NO	SI	POSITIVO
429	2020-05-17 23:59:44	mayo	CC	INFLUENZA HUMANA POR VIRUS NUEVO	ESEO HOSPITAL LOCAL CARTAGENA DE INDIAS	90	M	MUERTO	NA	COLOMBIA	BOLIVAR	CARTAGENA	NO	SI	POSITIVO
430	2020-05-17 23:59:44	mayo	TI	INFLUENZA HUMANA POR VIRUS NUEVO	ESEO HOSPITAL LOCAL CARTAGENA DE INDIAS	15	M	VIVO	NA	COLOMBIA	BOLIVAR	CARTAGENA	NO	SI	NEGATIVO
431	2020-05-17 23:59:44	mayo	RC	INFLUENZA HUMANA POR VIRUS NUEVO	ESEO HOSPITAL LOCAL CARTAGENA DE INDIAS	5	F	VIVO	NA	COLOMBIA	BOLIVAR	CARTAGENA	NO	SI	NEGATIVO
432	2020-05-17 23:59:44	mayo	CC	INFLUENZA HUMANA POR VIRUS NUEVO	ESEO HOSPITAL LOCAL CARTAGENA DE INDIAS	21	M	VIVO	NA	COLOMBIA	BOLIVAR	CARTAGENA	NO	SI	NEGATIVO
433	2020-05-17 23:59:44	mayo	CC	INFLUENZA HUMANA POR VIRUS NUEVO	IPS FUNDACION COOSALUD	56	M	VIVO	NA	COLOMBIA	BOLIVAR	CARTAGENA	NO	NO	NEGATIVO
434	2020-05-17 23:59:44	mayo	CC	INFLUENZA HUMANA POR VIRUS NUEVO	IPS FUNDACION COOSALUD	33	M	VIVO	NA	COLOMBIA	BOLIVAR	CARTAGENA	NO	NO	POSITIVO
435	2020-05-17 23:59:44	mayo	PEP	INFLUENZA HUMANA POR VIRUS NUEVO	IPS FUNDACION COOSALUD	40	M	VIVO	NA	COLOMBIA	BOLIVAR	CARTAGENA	NO	NO	NEGATIVO
436	2020-05-17 23:59:44	mayo	CC	INFLUENZA HUMANA POR VIRUS NUEVO	IPS FUNDACION COOSALUD	27	F	VIVO	NA	COLOMBIA	BOLIVAR	SANTA ROSA	NO	SI	NEGATIVO
437	2020-05-17 23:59:44	mayo	CC	INFLUENZA HUMANA POR VIRUS NUEVO	IPS FUNDACION COOSALUD	63	M	VIVO	NA	COLOMBIA	BOLIVAR	CARTAGENA	NO	SI	NEGATIVO
438	2020-05-17 23:59:44	mayo	CC	INFLUENZA HUMANA POR VIRUS NUEVO	CENTRO MEDICO CRECER	34	F	VIVO	NA	COLOMBIA	BOLIVAR	CARTAGENA	NO	SI	NEGATIVO
439	2020-05-17 23:59:44	mayo	CC	INFLUENZA HUMANA POR VIRUS NUEVO	IPS CUIDADO SEGURO EN CASA SA	57	F	VIVO	NA	COLOMBIA	BOLIVAR	CARTAGENA	NO	SI	NEGATIVO
440	2020-05-17 23:59:44	mayo	CC	INFLUENZA HUMANA POR VIRUS NUEVO	CENTRO MEDICO BUENOS AIRES LTDA	59	M	VIVO	NUEVA EPS	COLOMBIA	BOLIVAR	CARTAGENA	NO	NO	NEGATIVO
441	2020-05-16 23:59:44	mayo	RC	INFLUENZA HUMANA POR VIRUS NUEVO	ESEO HOSPITAL LOCAL CARTAGENA DE INDIAS	0	M	VIVO	NA	COLOMBIA	BOLIVAR	CARTAGENA	NO	NO	NEGATIVO
442	2020-05-16 23:59:44	mayo	CC	INFLUENZA HUMANA POR VIRUS NUEVO	ESEO HOSPITAL LOCAL CARTAGENA DE INDIAS	45	M	VIVO	COOMEVA EPS SA	COLOMBIA	BOLIVAR	CARTAGENA	NO	SI	POSITIVO
443	2020-05-17 23:59:44	mayo	CC	INFLUENZA HUMANA POR VIRUS NUEVO	GESTION SALUD	37	F	VIVO	NA	COLOMBIA	BOLIVAR	CARTAGENA	NO	NO	NEGATIVO
444	2020-05-17 23:59:44	mayo	CC	INFECCION RESPIRATORIA AGUDA GRAVE IRAG INUSITADA	CLINICA BLAS DE LEZO SA	69	F	VIVO	NA	COLOMBIA	BOLIVAR	CARTAGENA	NO	NO	NEGATIVO
445	2020-05-17 23:59:44	mayo	CC	INFLUENZA HUMANA POR VIRUS NUEVO	EPS SANITAS CENTRO MEDICO PROVIDENCIA	30	F	VIVO	NA	COLOMBIA	BOLIVAR	CARTAGENA	NO	NO	NEGATIVO
446	2020-05-17 23:59:44	mayo	CC	Enfermedad Similar a Influenza Infección Respiratoria Aguda Grave (Vigilancia centinela)	CENTRO MEDICO CRECER	73	M	VIVO	NA	COLOMBIA	BOLIVAR	CARTAGENA	NO	NO	NEGATIVO
447	2020-05-17 23:59:44	mayo	CC	INFLUENZA HUMANA POR VIRUS NUEVO	ESE HOSPITAL LOCAL DE SANTA CATALINA DE ALEJANDRIA	37	M	VIVO	NA	COLOMBIA	BOLIVAR	SANTA CATALINA	NO	SI	POSITIVO
448	2020-05-17 23:59:44	mayo	TI	INFLUENZA HUMANA POR VIRUS NUEVO	ESE HOSPITAL LOCAL DE SANTA CATALINA DE ALEJANDRIA	15	M	VIVO	NA	COLOMBIA	BOLIVAR	SANTA CATALINA	NO	SI	NEGATIVO
449	2020-05-17 23:59:44	mayo	CC	INFLUENZA HUMANA POR VIRUS NUEVO	EMPRESA SOCIAL DEL ESTADO HOSPITAL UNIVERSITARIO DEL CARIBE	42	M	VIVO	NA	COLOMBIA	BOLIVAR	CARTAGENA	NO	NO	POSITIVO
450	2020-05-17 23:59:44	mayo	CC	INFLUENZA HUMANA POR VIRUS NUEVO	EMPRESA SOCIAL DEL ESTADO HOSPITAL UNIVERSITARIO DEL CARIBE	43	F	VIVO	NA	COLOMBIA	BOLIVAR	CARTAGENA	NO	NO	NEGATIVO
451	2020-05-17 23:59:44	mayo	CC	INFLUENZA HUMANA POR VIRUS NUEVO	SALUD Y BIENESTAR DEL CARIBEIPS SA	36	F	VIVO	NA	COLOMBIA	BOLIVAR	CARTAGENA	NO	NO	NEGATIVO
452	2020-05-17 23:59:44	mayo	CC	INFLUENZA HUMANA POR VIRUS NUEVO	CLINICA CARTAGENA DEL MAR SA REV	57	M	VIVO	NUEVA EPS	COLOMBIA	BOLIVAR	CARTAGENA	SI	SI	NEGATIVO
453	2020-05-17 23:59:44	mayo	CC	INFLUENZA HUMANA POR VIRUS NUEVO	SERVICIOS SALUD IPS SURA SURAMERICANA	90	M	VIVO	NA	COLOMBIA	BOLIVAR	MOMPOS	NO	NO	NEGATIVO
454	2020-05-17 23:59:44	mayo	CC	INFLUENZA HUMANA POR VIRUS NUEVO	IPS CUIDADO SEGURO EN CASA SA	25	M	VIVO	NA	COLOMBIA	BOLIVAR	CARTAGENA	NO	NO	NEGATIVO
455	2020-05-17 23:59:44	mayo	CC	INFLUENZA HUMANA POR VIRUS NUEVO	IPS CUIDADO SEGURO EN CASA SA	29	F	VIVO	NA	COLOMBIA	BOLIVAR	CARTAGENA	NO	SI	NEGATIVO
456	2020-05-17 23:59:44	mayo	CC	INFLUENZA HUMANA POR VIRUS NUEVO	IPS CUIDADO SEGURO EN CASA SA	21	M	VIVO	NA	COLOMBIA	BOLIVAR	CARTAGENA	NO	SI	NEGATIVO
457	2020-05-17 23:59:44	mayo	CC	INFLUENZA HUMANA POR VIRUS NUEVO	SERVICIOS SALUD IPS SURA SURAMERICANA	21	M	VIVO	NA	COLOMBIA	BOLIVAR	CARTAGENA	NO	SI	POSITIVO
458	2020-05-17 23:59:44	mayo	CC	INFLUENZA HUMANA POR VIRUS NUEVO	SERVICIOS SALUD IPS SURA SURAMERICANA	38	F	VIVO	NA	COLOMBIA	BOLIVAR	CARTAGENA	SI	SI	POSITIVO
459	2020-05-17 23:59:44	mayo	CC	INFLUENZA HUMANA POR VIRUS NUEVO	GESTION SALUD	65	M	VIVO	NA	COLOMBIA	BOLIVAR	CARTAGENA	NO	NO	NEGATIVO
460	2020-05-15 23:59:44	mayo	CC	INFLUENZA HUMANA POR VIRUS NUEVO	EPS SANITAS CENTRO MEDICO PROVIDENCIA	47	F	VIVO	NA	COLOMBIA	BOLIVAR	CARTAGENA	NO	SI	NEGATIVO
461	2020-05-15 23:59:44	mayo	CC	INFLUENZA HUMANA POR VIRUS NUEVO	EPS SANITAS CENTRO MEDICO PROVIDENCIA	34	F	VIVO	NA	COLOMBIA	BOLIVAR	CARTAGENA	SI	NO	NEGATIVO
462	2020-05-15 23:59:44	mayo	RC	INFLUENZA HUMANA POR VIRUS NUEVO	CENTRO MEDICO BUENOS AIRES LTDA	5	F	VIVO	NUEVA EPS	COLOMBIA	BOLIVAR	CARTAGENA	NO	NO	NEGATIVO
463	2020-05-15 23:59:44	mayo	CC	INFLUENZA HUMANA POR VIRUS NUEVO	IPS CUIDADO SEGURO EN CASA SA	27	F	VIVO	NA	COLOMBIA	BOLIVAR	CARTAGENA	NO	NO	NEGATIVO
464	2020-05-15 23:59:44	mayo	RC	INFLUENZA HUMANA POR VIRUS NUEVO	IPS CUIDADO SEGURO EN CASA SA	0	M	VIVO	NA	COLOMBIA	BOLIVAR	CARTAGENA	NO	NO	NEGATIVO
465	2020-05-15 23:59:44	mayo	CC	INFLUENZA HUMANA POR VIRUS NUEVO	CENTRO MEDICO CRECER	29	M	VIVO	NA	COLOMBIA	BOLIVAR	CARTAGENA	NO	SI	NEGATIVO
466	2020-05-15 23:59:44	mayo	CC	INFLUENZA HUMANA POR VIRUS NUEVO	Health Cars SAS	58	M	VIVO	NA	COLOMBIA	BOLIVAR	CARTAGENA	NO	NO	POSITIVO
467	2020-05-15 23:59:44	mayo	CC	INFLUENZA HUMANA POR VIRUS NUEVO	UAB SANTA LUCIA-SALUD TOTAL EPS-CARTAGENA	41	F	VIVO	NA	COLOMBIA	BOLIVAR	CARTAGENA	SI	SI	NEGATIVO
468	2020-05-15 23:59:44	mayo	CC	Enfermedad Similar a Influenza Infección Respiratoria Aguda Grave (Vigilancia centinela)	CLINICA BLAS DE LEZO SA	43	M	VIVO	NA	COLOMBIA	BOLIVAR	CARTAGENA	NO	NO	POSITIVO
469	2020-05-15 23:59:44	mayo	CC	INFLUENZA HUMANA POR VIRUS NUEVO	IPS FUNDACION COOSALUD	22	F	VIVO	NA	COLOMBIA	BOLIVAR	CARTAGENA	NO	SI	NEGATIVO
470	2020-05-15 23:59:44	mayo	CC	INFLUENZA HUMANA POR VIRUS NUEVO	EMPRESA SOCIAL DEL ESTADO HOSPITAL UNIVERSITARIO DEL CARIBE	39	F	VIVO	NA	COLOMBIA	BOLIVAR	CARTAGENA	NO	NO	POSITIVO
471	2020-05-15 23:59:44	mayo	CC	INFLUENZA HUMANA POR VIRUS NUEVO	IPS CUIDADO SEGURO EN CASA SA	48	F	VIVO	NA	COLOMBIA	BOLIVAR	CARTAGENA	NO	SI	NEGATIVO
472	2020-05-15 23:59:44	mayo	TI	INFLUENZA HUMANA POR VIRUS NUEVO	CENTRO MEDICO BUENOS AIRES LTDA	9	M	VIVO	COOMEVA EPS SA	COLOMBIA	BOLIVAR	CARTAGENA	NO	SI	NEGATIVO
473	2020-05-15 23:59:44	mayo	TI	INFLUENZA HUMANA POR VIRUS NUEVO	CLINICA SAN JOSE DE TORICES	8	M	VIVO	SURA EPS	COLOMBIA	BOLIVAR	CARTAGENA	NO	NO	NEGATIVO
474	2020-05-15 23:59:44	mayo	CC	INFLUENZA HUMANA POR VIRUS NUEVO	IPS FUNDACION COOSALUD	40	F	VIVO	NA	COLOMBIA	BOLIVAR	CARTAGENA	SI	SI	NEGATIVO
475	2020-05-15 23:59:44	mayo	CC	Enfermedad Similar a Influenza Infección Respiratoria Aguda Grave (Vigilancia centinela)	SEDE 1 CLINICA BLAS DE LEZO SA MEGA URGENCIA	32	M	VIVO	NA	COLOMBIA	BOLIVAR	MAGANGUE	NO	NO	NEGATIVO
476	2020-05-15 23:59:44	mayo	CC	INFLUENZA HUMANA POR VIRUS NUEVO	SEDE 1 CLINICA BLAS DE LEZO SA MEGA URGENCIA	32	F	VIVO	NA	COLOMBIA	BOLIVAR	MAGANGUE	SI	SI	NEGATIVO
477	2020-05-15 23:59:44	mayo	CC	INFLUENZA HUMANA POR VIRUS NUEVO	EMPRESA SOCIAL DEL ESTADO HOSPITAL UNIVERSITARIO DEL CARIBE	25	M	VIVO	NUEVA EPS	COLOMBIA	BOLIVAR	CARTAGENA	NO	NO	POSITIVO
478	2020-05-15 23:59:44	mayo	CC	INFLUENZA HUMANA POR VIRUS NUEVO	EMPRESA SOCIAL DEL ESTADO HOSPITAL UNIVERSITARIO DEL CARIBE	24	F	VIVO	NA	COLOMBIA	BOLIVAR	CARTAGENA	NO	NO	POSITIVO
479	2020-05-15 23:59:44	mayo	CC	INFLUENZA HUMANA POR VIRUS NUEVO	EMPRESA SOCIAL DEL ESTADO HOSPITAL UNIVERSITARIO DEL CARIBE	30	M	VIVO	NA	COLOMBIA	BOLIVAR	CARTAGENA	NO	SI	NEGATIVO
480	2020-05-15 23:59:44	mayo	CC	INFLUENZA HUMANA POR VIRUS NUEVO	CENTRO MEDICO CRECER	38	M	VIVO	COOMEVA EPS SA	COLOMBIA	BOLIVAR	CARTAGENA	SI	SI	POSITIVO
481	2020-05-12 23:59:44	mayo	CC	INFLUENZA HUMANA POR VIRUS NUEVO	HOSPITAL INFANTIL NAPOLEON FRANCO PAREJA	61	M	VIVO	NUEVA EPS	COLOMBIA	BOLIVAR	CARTAGENA	SI	SI	NEGATIVO
482	2020-05-12 23:59:44	mayo	CC	INFLUENZA HUMANA POR VIRUS NUEVO	ESEO HOSPITAL LOCAL CARTAGENA DE INDIAS	33	M	VIVO	NA	COLOMBIA	BOLIVAR	CARTAGENA	SI	SI	NEGATIVO
483	2020-05-12 23:59:44	mayo	CC	INFLUENZA HUMANA POR VIRUS NUEVO	ESEO HOSPITAL LOCAL CARTAGENA DE INDIAS	21	M	VIVO	NA	COLOMBIA	BOLIVAR	CARTAGENA	NO	NO	POSITIVO
484	2020-05-12 23:59:44	mayo	CC	INFLUENZA HUMANA POR VIRUS NUEVO	HOSPITAL BOCAGRANDE	54	M	VIVO	NA	COLOMBIA	BOLIVAR	CARTAGENA	NO	NO	NEGATIVO
485	2020-05-12 23:59:44	mayo	CC	INFLUENZA HUMANA POR VIRUS NUEVO	HOSPITAL NAVAL DE CARTAGENA	29	M	VIVO	NA	COLOMBIA	BOLIVAR	CARTAGENA	NO	SI	NEGATIVO
486	2020-05-12 23:59:44	mayo	CC	INFLUENZA HUMANA POR VIRUS NUEVO	HOSPITAL NAVAL DE CARTAGENA	19	M	VIVO	COOMEVA EPS SA	COLOMBIA	BOLIVAR	CARTAGENA	NO	SI	POSITIVO
487	2020-05-12 23:59:44	mayo	TI	INFLUENZA HUMANA POR VIRUS NUEVO	HOSPITAL NAVAL DE CARTAGENA	13	M	VIVO	NUEVA EPS	COLOMBIA	BOLIVAR	CARTAGENA	NO	SI	NEGATIVO
488	2020-05-12 23:59:44	mayo	TI	INFLUENZA HUMANA POR VIRUS NUEVO	CENTRO MEDICO BUENOS AIRES LTDA	4	M	VIVO	NA	COLOMBIA	BOLIVAR	MARIA LA BAJA	NO	NO	NEGATIVO
489	2020-05-12 23:59:44	mayo	TI	INFLUENZA HUMANA POR VIRUS NUEVO	IPS CUIDADO SEGURO EN CASA SA	17	F	VIVO	NA	COLOMBIA	BOLIVAR	CARTAGENA	NO	SI	NEGATIVO
490	2020-05-12 23:59:44	mayo	CC	INFLUENZA HUMANA POR VIRUS NUEVO	CLINICA CARTAGENA DEL MAR SA REV	33	M	VIVO	NA	COLOMBIA	BOLIVAR	CARTAGENA	NO	NO	NEGATIVO
491	2020-05-12 23:59:44	mayo	TI	INFLUENZA HUMANA POR VIRUS NUEVO	HOSPITAL INFANTIL NAPOLEON FRANCO PAREJA	5	M	VIVO	NA	COLOMBIA	BOLIVAR	CARTAGENA	NO	NO	POSITIVO
492	2020-05-12 23:59:44	mayo	CC	INFLUENZA HUMANA POR VIRUS NUEVO	ESEO HOSPITAL LOCAL CARTAGENA DE INDIAS	65	M	VIVO	NA	COLOMBIA	BOLIVAR	CARTAGENA	NO	NO	NEGATIVO
493	2020-05-12 23:59:44	mayo	CC	INFLUENZA HUMANA POR VIRUS NUEVO	ESEO HOSPITAL LOCAL CARTAGENA DE INDIAS	21	M	VIVO	NA	COLOMBIA	BOLIVAR	CARTAGENA	NO	SI	NEGATIVO
494	2020-05-09 23:59:44	mayo	CC	INFLUENZA HUMANA POR VIRUS NUEVO	Health Cars SAS	44	M	VIVO	CCF COMFAMILIAR CARTAGENA	COLOMBIA	BOLIVAR	CARTAGENA	NO	SI	NEGATIVO
495	2020-05-09 23:59:44	mayo	CC	INFLUENZA HUMANA POR VIRUS NUEVO	CENTRO MEDICO BUENOS AIRES LTDA	54	F	VIVO	COOMEVA EPS SA	COLOMBIA	BOLIVAR	CARTAGENA	NO	SI	NEGATIVO
496	2020-05-09 23:59:44	mayo	CC	INFLUENZA HUMANA POR VIRUS NUEVO	IPS CUIDADO SEGURO EN CASA SA	29	M	VIVO	SALUD TOTAL SA EPS	COLOMBIA	BOLIVAR	CARTAGENA	NO	NO	NEGATIVO
497	2020-05-09 23:59:44	mayo	CC	INFECCION RESPIRATORIA AGUDA GRAVE IRAG INUSITADA	GESTION SALUD	74	M	VIVO	COOMEVA EPS SA	COLOMBIA	BOLIVAR	CARTAGENA	NO	NO	NEGATIVO
498	2020-05-09 23:59:44	mayo	CC	Enfermedad Similar a Influenza Infección Respiratoria Aguda Grave (Vigilancia centinela)	ESEO HOSPITAL LOCAL CARTAGENA DE INDIAS	89	M	VIVO	NUEVA EPS	COLOMBIA	BOLIVAR	MAGANGUE	NO	NO	NEGATIVO
499	2020-05-09 23:59:44	mayo	CC	INFLUENZA HUMANA POR VIRUS NUEVO	EMPRESA SOCIAL DEL ESTADO HOSPITAL UNIVERSITARIO DEL CARIBE	65	M	VIVO	NA	COLOMBIA	BOLIVAR	CARTAGENA	NO	NO	POSITIVO
500	2020-05-09 23:59:44	mayo	CC	INFLUENZA HUMANA POR VIRUS NUEVO	IPS CUIDADO SEGURO EN CASA SA	65	F	VIVO	NA	COLOMBIA	BOLIVAR	CARTAGENA	NO	NO	NEGATIVO
501	2020-05-09 23:59:44	mayo	CC	INFLUENZA HUMANA POR VIRUS NUEVO	UAB SANTA LUCIA-SALUD TOTAL EPS-CARTAGENA	73	F	VIVO	NUEVA EPS	COLOMBIA	BOLIVAR	CARTAGENA	NO	NO	NEGATIVO
502	2020-05-09 23:59:44	mayo	CC	INFLUENZA HUMANA POR VIRUS NUEVO	GESTION SALUD	56	M	VIVO	COOMEVA EPS SA	COLOMBIA	BOLIVAR	CARTAGENA	NO	NO	NEGATIVO
503	2020-05-07 23:59:44	mayo	CC	Enfermedad Similar a Influenza Infección Respiratoria Aguda Grave (Vigilancia centinela)	PROMOTORA BOCAGRANDE S.A "PROBOCA S.A"	39	M	VIVO	NA	COLOMBIA	BOLIVAR	CARTAGENA	NO	NO	POSITIVO
504	2020-05-07 23:59:44	mayo	CC	INFLUENZA HUMANA POR VIRUS NUEVO	CENTRO MEDICO BUENOS AIRES LTDA	55	M	VIVO	NUEVA EPS	COLOMBIA	BOLIVAR	CARTAGENA	NO	NO	NEGATIVO
505	2020-05-07 23:59:44	mayo	CC	INFLUENZA HUMANA POR VIRUS NUEVO	IPS FUNDACION COOSALUD	61	M	VIVO	NA	COLOMBIA	BOLIVAR	CARTAGENA	NO	NO	POSITIVO
506	2020-05-07 23:59:44	mayo	CC	INFLUENZA HUMANA POR VIRUS NUEVO	IPS FUNDACION COOSALUD	24	F	VIVO	NA	COLOMBIA	BOLIVAR	CARTAGENA	NO	NO	POSITIVO
507	2020-05-07 23:59:44	mayo	CC	INFLUENZA HUMANA POR VIRUS NUEVO	SERVICIOS SALUD IPS SURA SURAMERICANA	39	F	VIVO	COOMEVA EPS SA	COLOMBIA	BOLIVAR	CARTAGENA	NO	NO	NEGATIVO
508	2020-05-07 23:59:44	mayo	CC	INFLUENZA HUMANA POR VIRUS NUEVO	CENTRO MEDICO BUENOS AIRES LTDA	71	M	VIVO	COOMEVA EPS SA	COLOMBIA	BOLIVAR	CARTAGENA	NO	SI	NEGATIVO
509	2020-05-07 23:59:44	mayo	CC	INFLUENZA HUMANA POR VIRUS NUEVO	IPS CUIDADO SEGURO EN CASA SA	52	M	MUERTO	NA	COLOMBIA	BOLIVAR	ARJONA	NO	NO	NEGATIVO
510	2020-05-07 23:59:44	mayo	CC	INFECCION RESPIRATORIA AGUDA GRAVE IRAG INUSITADA	DUMIAN MEDICAL SAS CLINICA DEL BOSQUE	71	F	VIVO	NUEVA EPS	COLOMBIA	BOLIVAR	CARTAGENA	NO	NO	NEGATIVO
511	2020-05-07 23:59:44	mayo	CC	INFLUENZA HUMANA POR VIRUS NUEVO	IPS CUIDADO SEGURO EN CASA SA	29	F	VIVO	NA	COLOMBIA	BOLIVAR	CARTAGENA	SI	NO	NEGATIVO
512	2020-05-07 23:59:44	mayo	CC	INFLUENZA HUMANA POR VIRUS NUEVO	GESTION SALUD	43	M	VIVO	NA	COLOMBIA	BOLIVAR	CARTAGENA	NO	NO	NEGATIVO
513	2020-05-06 23:59:44	mayo	CC	INFECCION RESPIRATORIA AGUDA GRAVE IRAG INUSITADA	GESTION SALUD	86	M	VIVO	MUTUAL SER ESS	COLOMBIA	BOLIVAR	CARTAGENA	NO	NO	POSITIVO
514	2020-05-06 23:59:44	mayo	CC	INFLUENZA HUMANA POR VIRUS NUEVO	ESE HOSPITAL LOCAL ARJONA	71	F	VIVO	NA	COLOMBIA	BOLIVAR	ARJONA	NO	SI	POSITIVO
515	2020-05-06 23:59:44	mayo	CC	INFLUENZA HUMANA POR VIRUS NUEVO	EMPRESA SOCIAL DEL ESTADO HOSPITAL UNIVERSITARIO DEL CARIBE	48	M	VIVO	NA	COLOMBIA	BOLIVAR	VILLANUEVA	SI	SI	NEGATIVO
516	2020-05-06 23:59:44	mayo	CC	INFLUENZA HUMANA POR VIRUS NUEVO	SERVICIOS SALUD IPS SURA SURAMERICANA	24	F	VIVO	NA	COLOMBIA	BOLIVAR	CARTAGENA	NO	SI	POSITIVO
517	2020-05-03 23:59:44	mayo	CC	INFECCION RESPIRATORIA AGUDA GRAVE IRAG INUSITADA	CLINICA BLAS DE LEZO SA	82	F	VIVO	NA	COLOMBIA	BOLIVAR	CARTAGENA	NO	NO	NEGATIVO
518	2020-05-03 23:59:44	mayo	TI	INFLUENZA HUMANA POR VIRUS NUEVO	CENTRO MEDICO BUENOS AIRES LTDA	8	F	VIVO	NA	COLOMBIA	BOLIVAR	CARTAGENA	NO	NO	POSITIVO
519	2020-05-03 23:59:44	mayo	CC	INFLUENZA HUMANA POR VIRUS NUEVO	CENTRO MEDICO BUENOS AIRES LTDA	28	F	VIVO	NUEVA EPS	COLOMBIA	BOLIVAR	CARTAGENA	SI	NO	POSITIVO
520	2020-05-03 23:59:44	mayo	CC	INFLUENZA HUMANA POR VIRUS NUEVO	CLINICA SAN JOSE DE TORICES	61	M	VIVO	NA	COLOMBIA	BOLIVAR	CARTAGENA	NO	NO	NEGATIVO
521	2020-05-03 23:59:44	mayo	CC	INFLUENZA HUMANA POR VIRUS NUEVO	EMPRESA SOCIAL DEL ESTADO HOSPITAL UNIVERSITARIO DEL CARIBE	26	M	VIVO	NA	COLOMBIA	BOLIVAR	CARTAGENA	NO	SI	NEGATIVO
522	2020-05-03 23:59:44	mayo	CC	INFLUENZA HUMANA POR VIRUS NUEVO	SERVICIOS SALUD IPS SURA SURAMERICANA	41	F	VIVO	NUEVA EPS	COLOMBIA	BOLIVAR	CARTAGENA	NO	SI	NEGATIVO
523	2020-05-03 23:59:44	mayo	CC	INFLUENZA HUMANA POR VIRUS NUEVO	CENTRO MEDICO BUENOS AIRES LTDA	85	F	VIVO	NA	COLOMBIA	BOLIVAR	CARTAGENA	NO	NO	NEGATIVO
524	2020-05-03 23:59:44	mayo	CC	INFLUENZA HUMANA POR VIRUS NUEVO	IPS FUNDACION COOSALUD	27	F	VIVO	NA	COLOMBIA	BOLIVAR	CARTAGENA	NO	NO	NEGATIVO
525	2020-05-03 23:59:44	mayo	CC	INFLUENZA HUMANA POR VIRUS NUEVO	CLINICA NUESTRA SEDE CARTAGENA	78	M	VIVO	NA	COLOMBIA	BOLIVAR	ARJONA	NO	NO	NEGATIVO
526	2020-04-30 23:59:44	abril	CC	INFLUENZA HUMANA POR VIRUS NUEVO	IPS CUIDADO SEGURO EN CASA SA	30	F	VIVO	NA	COLOMBIA	BOLIVAR	CARTAGENA	NO	NO	POSITIVO
527	2020-04-30 23:59:44	abril	TI	INFLUENZA HUMANA POR VIRUS NUEVO	IPS CUIDADO SEGURO EN CASA SA	8	F	VIVO	NA	COLOMBIA	BOLIVAR	SANTA ROSA	NO	SI	NEGATIVO
528	2020-04-30 23:59:44	abril	CC	INFLUENZA HUMANA POR VIRUS NUEVO	CENTRO MEDICO BUENOS AIRES LTDA	50	M	VIVO	NA	COLOMBIA	BOLIVAR	CARTAGENA	NO	NO	NEGATIVO
529	2020-04-30 23:59:44	abril	CC	INFLUENZA HUMANA POR VIRUS NUEVO	CENTRO MEDICO BUENOS AIRES LTDA	0	F	VIVO	NA	COLOMBIA	BOLIVAR	CARTAGENA	NO	NO	NEGATIVO
530	2020-04-30 23:59:44	abril	CC	INFLUENZA HUMANA POR VIRUS NUEVO	CLINICA LA ERMITA DE CARTAGENA	38	F	VIVO	NA	COLOMBIA	BOLIVAR	CARTAGENA	SI	SI	NEGATIVO
531	2020-04-30 23:59:44	abril	CC	INFLUENZA HUMANA POR VIRUS NUEVO	IPS FUNDACION COOSALUD	25	M	VIVO	NA	COLOMBIA	BOLIVAR	CARTAGENA	SI	SI	NEGATIVO
532	2020-04-30 23:59:44	abril	CC	INFLUENZA HUMANA POR VIRUS NUEVO	IPS FUNDACION COOSALUD	27	F	VIVO	NA	COLOMBIA	BOLIVAR	CARTAGENA	SI	SI	NEGATIVO
533	2020-04-30 23:59:44	abril	CC	INFLUENZA HUMANA POR VIRUS NUEVO	IPS FUNDACION COOSALUD	21	M	VIVO	NUEVA EPS	COLOMBIA	BOLIVAR	CARTAGENA	NO	SI	NEGATIVO
534	2020-04-30 23:59:44	abril	CC	INFLUENZA HUMANA POR VIRUS NUEVO	IPS FUNDACION COOSALUD	47	M	VIVO	SANITAS EPS SA	COLOMBIA	BOLIVAR	CARTAGENA	NO	NO	NEGATIVO
535	2020-04-30 23:59:44	abril	CC	INFLUENZA HUMANA POR VIRUS NUEVO	IPS CUIDADO SEGURO EN CASA SA	34	M	VIVO	SALUD TOTAL SA EPS	COLOMBIA	BOLIVAR	CARTAGENA	NO	SI	POSITIVO
536	2020-04-30 23:59:44	abril	CC	INFLUENZA HUMANA POR VIRUS NUEVO	SALUD Y BIENESTAR DEL CARIBEIPS SA	65	M	VIVO	NA	COLOMBIA	BOLIVAR	CARTAGENA	NO	NO	NEGATIVO
537	2020-04-30 23:59:44	abril	CC	INFLUENZA HUMANA POR VIRUS NUEVO	IPS CUIDADO SEGURO EN CASA SA	26	F	VIVO	NA	COLOMBIA	BOLIVAR	SAN MARTIN DE LOBA	NO	NO	NEGATIVO
538	2020-04-30 23:59:44	abril	CC	INFLUENZA HUMANA POR VIRUS NUEVO	CLINICA SAN JOSE DE TORICES	24	M	VIVO	NA	COLOMBIA	BOLIVAR	CARTAGENA	NO	NO	NEGATIVO
539	2020-04-26 23:59:44	abril	CC	INFECCION RESPIRATORIA AGUDA GRAVE IRAG INUSITADA	DUMIAN MEDICAL SAS CLINICA DEL BOSQUE	77	M	VIVO	NUEVA EPS	COLOMBIA	BOLIVAR	CARTAGENA	NO	NO	NEGATIVO
540	2020-04-26 23:59:44	abril	CC	INFLUENZA HUMANA POR VIRUS NUEVO	IPS CUIDADO SEGURO EN CASA SA	38	M	VIVO	SALUD TOTAL SA EPS	COLOMBIA	BOLIVAR	CARTAGENA	NO	NO	NEGATIVO
541	2020-04-26 23:59:44	abril	CC	INFLUENZA HUMANA POR VIRUS NUEVO	CENTRO MEDICO BUENOS AIRES LTDA	48	M	VIVO	COOSALUD ESS EPS-S	COLOMBIA	BOLIVAR	CARTAGENA	NO	SI	NEGATIVO
542	2020-04-26 23:59:44	abril	CC	INFLUENZA HUMANA POR VIRUS NUEVO	IPS CUIDADO SEGURO EN CASA SA	27	F	VIVO	SALUD TOTAL SA EPS	COLOMBIA	BOLIVAR	CARTAGENA	NO	SI	NEGATIVO
543	2020-04-26 23:59:44	abril	RC	INFLUENZA HUMANA POR VIRUS NUEVO	IPS CUIDADO SEGURO EN CASA SA	10	M	VIVO	NA	COLOMBIA	BOLIVAR	TURBACO	NO	SI	NEGATIVO
544	2020-04-26 23:59:44	abril	CC	INFLUENZA HUMANA POR VIRUS NUEVO	SALUD Y BIENESTAR DEL CARIBEIPS SA	66	M	VIVO	COOSALUD ESS EPS-S	COLOMBIA	BOLIVAR	CARTAGENA	NO	NO	NEGATIVO
545	2020-04-26 23:59:44	abril	CC	INFLUENZA HUMANA POR VIRUS NUEVO	IPS CUIDADO SEGURO EN CASA SA	34	F	VIVO	SANITAS EPS SA	COLOMBIA	BOLIVAR	CARTAGENA	SI	SI	NEGATIVO
546	2020-04-26 23:59:44	abril	CC	INFLUENZA HUMANA POR VIRUS NUEVO	IPS CUIDADO SEGURO EN CASA SA	45	M	VIVO	ASOCIACIÓN MUTUAL SER EMPRESA SOLIDARIA DE SALUD E.S.S. -CM	COLOMBIA	BOLIVAR	CARTAGENA	NO	NO	NEGATIVO
547	2020-04-26 23:59:44	abril	CC	INFLUENZA HUMANA POR VIRUS NUEVO	IPS CUIDADO SEGURO EN CASA SA	66	F	VIVO	NUEVA EPS	COLOMBIA	BOLIVAR	CARTAGENA	NO	SI	NEGATIVO
548	2020-04-26 23:59:44	abril	CC	INFLUENZA HUMANA POR VIRUS NUEVO	SERVICIOS SALUD IPS SURA SURAMERICANA	54	F	VIVO	NUEVA EPS	COLOMBIA	BOLIVAR	CARTAGENA	SI	SI	NEGATIVO
549	2020-04-26 23:59:44	abril	CC	INFLUENZA HUMANA POR VIRUS NUEVO	IPS CUIDADO SEGURO EN CASA SA	33	F	VIVO	SALUD TOTAL SA EPS	COLOMBIA	BOLIVAR	CARTAGENA	SI	SI	NEGATIVO
550	2020-04-26 23:59:44	abril	CC	INFLUENZA HUMANA POR VIRUS NUEVO	IPS CUIDADO SEGURO EN CASA SA	48	F	VIVO	MUTUAL SER ESS	COLOMBIA	BOLIVAR	CARTAGENA	NO	NO	NEGATIVO
551	2020-04-23 23:59:44	abril	RC	INFLUENZA HUMANA POR VIRUS NUEVO	IPS CUIDADO SEGURO EN CASA SA	2	M	VIVO	SALUD TOTAL SA EPS	COLOMBIA	BOLIVAR	CARTAGENA	NO	SI	NEGATIVO
552	2020-04-23 23:59:44	abril	CC	INFLUENZA HUMANA POR VIRUS NUEVO	IPS CUIDADO SEGURO EN CASA SA	44	F	VIVO	SURA EPS	COLOMBIA	BOLIVAR	CARTAGENA	SI	SI	NEGATIVO
553	2020-04-22 23:59:44	abril	CC	INFLUENZA HUMANA POR VIRUS NUEVO	IPS CUIDADO SEGURO EN CASA SA	36	F	VIVO	SANITAS EPS SA	COLOMBIA	BOLIVAR	CARTAGENA	SI	SI	NEGATIVO
554	2020-04-22 23:59:44	abril	CC	INFLUENZA HUMANA POR VIRUS NUEVO	CENTRO MEDICO BUENOS AIRES LTDA	67	F	VIVO	COOSALUD ESS EPS-S	COLOMBIA	BOLIVAR	CARTAGENA	NO	NO	NEGATIVO
555	2020-04-22 23:59:44	abril	RC	INFLUENZA HUMANA POR VIRUS NUEVO	SERVICIOS SALUD IPS SURA SURAMERICANA	4	F	VIVO	SURA EPS	COLOMBIA	BOLIVAR	CARTAGENA	NO	SI	NEGATIVO
556	2020-04-19 23:59:44	abril	CC	INFLUENZA HUMANA POR VIRUS NUEVO	EPS SANITAS CENTRO MEDICO PIE DE LA POPA	39	F	VIVO	SANITAS EPS SA	COLOMBIA	BOLIVAR	CARTAGENA	SI	SI	NEGATIVO
557	2020-04-19 23:59:44	abril	CC	INFLUENZA HUMANA POR VIRUS NUEVO	IPS CUIDADO SEGURO EN CASA SA	36	F	VIVO	SURA EPS	COLOMBIA	BOLIVAR	CARTAGENA	SI	SI	NEGATIVO
558	2020-04-19 23:59:44	abril	CC	INFLUENZA HUMANA POR VIRUS NUEVO	IPS CUIDADO SEGURO EN CASA SA	32	F	VIVO	SANITAS EPS SA	COLOMBIA	BOLIVAR	CARTAGENA	NO	NO	NEGATIVO
559	2020-04-19 23:59:44	abril	CE	INFLUENZA HUMANA POR VIRUS NUEVO	PROMOTORA BOCAGRANDE S.A "PROBOCA S.A"	78	M	VIVO	SANITAS EPS SA	COLOMBIA	BOLIVAR	CARTAGENA	NO	NO	NEGATIVO
560	2020-04-19 23:59:44	abril	CC	INFLUENZA HUMANA POR VIRUS NUEVO	IPS CUIDADO SEGURO EN CASA SA	26	F	VIVO	NA	COLOMBIA	BOLIVAR	CARTAGENA	SI	SI	NEGATIVO
561	2020-04-19 23:59:44	abril	CC	INFLUENZA HUMANA POR VIRUS NUEVO	IPS CUIDADO SEGURO EN CASA SA	30	F	VIVO	ASOCIACIÓN MUTUAL SER EMPRESA SOLIDARIA DE SALUD E.S.S. -CM	COLOMBIA	BOLIVAR	CARTAGENA	NO	SI	NEGATIVO
562	2020-04-19 23:59:44	abril	CC	INFLUENZA HUMANA POR VIRUS NUEVO	IPS CUIDADO SEGURO EN CASA SA	40	F	VIVO	ASOCIACIÓN MUTUAL SER EMPRESA SOLIDARIA DE SALUD E.S.S. -CM	COLOMBIA	BOLIVAR	TURBACO	NO	NO	NEGATIVO
563	2020-04-16 23:59:44	abril	CC	INFLUENZA HUMANA POR VIRUS NUEVO	CENTRO MEDICO BUENOS AIRES LTDA	28	M	VIVO	COOMEVA EPS SA	COLOMBIA	BOLIVAR	CARTAGENA	NO	NO	NEGATIVO
564	2020-04-16 23:59:44	abril	CC	INFLUENZA HUMANA POR VIRUS NUEVO	IPS CUIDADO SEGURO EN CASA SA	50	F	VIVO	MUTUAL SER ESS	COLOMBIA	BOLIVAR	CARTAGENA	NO	NO	NEGATIVO
565	2020-04-16 23:59:44	abril	CC	INFLUENZA HUMANA POR VIRUS NUEVO	IPS CUIDADO SEGURO EN CASA SA	32	F	VIVO	SANITAS EPS SA	COLOMBIA	BOLIVAR	CARTAGENA	NO	NO	NEGATIVO
566	2020-04-16 23:59:44	abril	CC	INFLUENZA HUMANA POR VIRUS NUEVO	IPS CUIDADO SEGURO EN CASA SA	39	M	VIVO	COOPERATIVA DE SALUD Y DESARROLLO INTEGRAL ZONA SUR ORIENTAL DE CARTAGENA -COOSALUD	COLOMBIA	BOLIVAR	CARTAGENA	SI	SI	NEGATIVO
567	2020-04-16 23:59:44	abril	CC	INFLUENZA HUMANA POR VIRUS NUEVO	IPS CUIDADO SEGURO EN CASA SA	39	F	VIVO	NUEVA EPS SA SUBSIDIADO	COLOMBIA	BOLIVAR	TURBACO	SI	SI	NEGATIVO
568	2020-04-16 23:59:44	abril	CC	INFLUENZA HUMANA POR VIRUS NUEVO	IPS CUIDADO SEGURO EN CASA SA	34	F	VIVO	ASOCIACIÓN MUTUAL SER EMPRESA SOLIDARIA DE SALUD E.S.S. -CM	COLOMBIA	BOLIVAR	CARTAGENA	SI	SI	NEGATIVO
569	2020-04-16 23:59:44	abril	CC	INFLUENZA HUMANA POR VIRUS NUEVO	IPS CUIDADO SEGURO EN CASA SA	64	M	VIVO	NUEVA EPS	COLOMBIA	BOLIVAR	CARTAGENA	SI	SI	NEGATIVO
570	2020-04-16 23:59:44	abril	CC	INFLUENZA HUMANA POR VIRUS NUEVO	IPS CUIDADO SEGURO EN CASA SA	53	M	VIVO	COOMEVA EPS SA	COLOMBIA	BOLIVAR	CARTAGENA	NO	SI	NEGATIVO
571	2020-04-17 23:59:44	abril	CC	INFLUENZA HUMANA POR VIRUS NUEVO	IPS CUIDADO SEGURO EN CASA SA	30	F	VIVO	SANITAS EPS SA	COLOMBIA	BOLIVAR	CARTAGENA	SI	SI	NEGATIVO
572	2020-04-17 23:59:44	abril	CC	INFLUENZA HUMANA POR VIRUS NUEVO	UAB SANTA LUCIA-SALUD TOTAL EPS-CARTAGENA	44	M	VIVO	SALUD TOTAL SA EPS	COLOMBIA	BOLIVAR	CARTAGENA	NO	SI	NEGATIVO
573	2020-04-16 23:59:44	abril	CC	INFLUENZA HUMANA POR VIRUS NUEVO	CENTRO MEDICO BUENOS AIRES LTDA	31	M	VIVO	NA	COLOMBIA	BOLIVAR	CARTAGENA	NO	NO	NEGATIVO
574	2020-04-16 23:59:44	abril	CC	INFLUENZA HUMANA POR VIRUS NUEVO	IPS CUIDADO SEGURO EN CASA SA	71	M	VIVO	NUEVA EPS	COLOMBIA	BOLIVAR	TURBACO	NO	SI	NEGATIVO
575	2020-04-17 23:59:44	abril	CC	INFLUENZA HUMANA POR VIRUS NUEVO	CENTRO MEDICO BUENOS AIRES LTDA	19	M	VIVO	COOMEVA EPS SA	COLOMBIA	BOLIVAR	CARTAGENA	NO	SI	NEGATIVO
576	2020-04-17 23:59:44	abril	TI	INFLUENZA HUMANA POR VIRUS NUEVO	IPS CUIDADO SEGURO EN CASA SA	17	F	VIVO	MUTUAL SER ESS	COLOMBIA	BOLIVAR	CARTAGENA	NO	SI	NEGATIVO
577	2020-04-16 23:59:44	abril	CC	INFLUENZA HUMANA POR VIRUS NUEVO	SERVICIOS SALUD IPS SURA SURAMERICANA	21	F	VIVO	SURA EPS	COLOMBIA	BOLIVAR	CARTAGENA	NO	NO	NEGATIVO
578	2020-04-15 23:59:44	abril	CC	INFLUENZA HUMANA POR VIRUS NUEVO	SOCIEDAD SAN JOSE DE TORICES S.A	63	M	VIVO	NUEVA EPS	COLOMBIA	BOLIVAR	CARTAGENA	NO	NO	NEGATIVO
579	2020-04-16 23:59:44	abril	CC	INFLUENZA HUMANA POR VIRUS NUEVO	CLINICA NUESTRA SEDE CARTAGENA	55	M	VIVO	SALUD TOTAL SA EPS	COLOMBIA	BOLIVAR	CARTAGENA	NO	NO	NEGATIVO
580	2020-04-16 23:59:44	abril	CC	INFLUENZA HUMANA POR VIRUS NUEVO	SERVICIOS SALUD IPS SURA SURAMERICANA	27	F	VIVO	SURA EPS	COLOMBIA	BOLIVAR	CARTAGENA	NO	NO	NEGATIVO
581	2020-04-16 23:59:44	abril	CC	INFLUENZA HUMANA POR VIRUS NUEVO	IPS CUIDADO SEGURO EN CASA SA	51	F	VIVO	SALUD TOTAL SA EPS	COLOMBIA	BOLIVAR	CARTAGENA	SI	NO	NEGATIVO
582	2020-04-16 23:59:44	abril	CC	INFLUENZA HUMANA POR VIRUS NUEVO	IPS CUIDADO SEGURO EN CASA SA	31	M	VIVO	SALUD TOTAL SA EPS	COLOMBIA	BOLIVAR	CARTAGENA	NO	NO	NEGATIVO
583	2020-04-15 23:59:44	abril	CC	INFLUENZA HUMANA POR VIRUS NUEVO	IPS CUIDADO SEGURO EN CASA SA	45	F	VIVO	SANITAS EPS SA	COLOMBIA	BOLIVAR	CARTAGENA	NO	NO	NEGATIVO
584	2020-04-14 23:59:44	abril	CC	INFLUENZA HUMANA POR VIRUS NUEVO	IPS CUIDADO SEGURO EN CASA SA	59	M	VIVO	SALUD TOTAL SA EPS	COLOMBIA	BOLIVAR	CARTAGENA	NO	SI	NEGATIVO
585	2020-04-14 23:59:44	abril	CC	INFLUENZA HUMANA POR VIRUS NUEVO	IPS CUIDADO SEGURO EN CASA SA	59	F	VIVO	SANITAS EPS SA	COLOMBIA	BOLIVAR	CARTAGENA	NO	SI	NEGATIVO
586	2020-04-14 23:59:44	abril	CC	INFLUENZA HUMANA POR VIRUS NUEVO	IPS CUIDADO SEGURO EN CASA SA	18	F	VIVO	SALUD TOTAL SA EPS	COLOMBIA	BOLIVAR	CARTAGENA	NO	SI	NEGATIVO
587	2020-04-14 23:59:44	abril	CC	INFLUENZA HUMANA POR VIRUS NUEVO	IPS CUIDADO SEGURO EN CASA SA	20	F	VIVO	MUTUAL SER ESS	COLOMBIA	BOLIVAR	CARTAGENA	NO	NO	NEGATIVO
588	2020-04-14 23:59:44	abril	CC	INFECCION RESPIRATORIA AGUDA GRAVE IRAG INUSITADA	IPS CUIDADO SEGURO EN CASA SA	88	M	VIVO	FUERZAS MILITARES	COLOMBIA	BOLIVAR	CARTAGENA	NO	NO	NEGATIVO
589	2020-04-14 23:59:44	abril	CC	INFLUENZA HUMANA POR VIRUS NUEVO	IPS CUIDADO SEGURO EN CASA SA	18	M	VIVO	NA	COLOMBIA	BOLIVAR	CARTAGENA	SI	SI	NEGATIVO
590	2020-04-14 23:59:44	abril	CC	INFLUENZA HUMANA POR VIRUS NUEVO	IPS CUIDADO SEGURO EN CASA SA	33	F	VIVO	ASOCIACIÓN MUTUAL SER EMPRESA SOLIDARIA DE SALUD E.S.S. -CM	COLOMBIA	BOLIVAR	SAN CRISTOBAL	NO	SI	NEGATIVO
591	2020-04-14 23:59:44	abril	CC	INFLUENZA HUMANA POR VIRUS NUEVO	IPS CUIDADO SEGURO EN CASA SA	29	F	VIVO	COOSALUD ESS EPS-S	COLOMBIA	BOLIVAR	CARTAGENA	NO	NO	POSITIVO
592	2020-04-15 23:59:44	abril	CC	INFLUENZA HUMANA POR VIRUS NUEVO	CLINICA GENERAL DEL CARIBE SA	30	M	VIVO	CAJACOPI CCF055	COLOMBIA	BOLIVAR	CARTAGENA	NO	SI	NEGATIVO
593	2020-04-15 23:59:44	abril	TI	INFLUENZA HUMANA POR VIRUS NUEVO	CUIDADOSEGURO EN CASA IPS	11	F	VIVO	MUTUAL SER ESS	COLOMBIA	BOLIVAR	CARTAGENA	NO	SI	POSITIVO
594	2020-04-15 23:59:44	abril	CC	INFLUENZA HUMANA POR VIRUS NUEVO	IPS CUIDADO SEGURO EN CASA SA	44	M	VIVO	CCF COMFAMILIAR CARTAGENA	COLOMBIA	BOLIVAR	CARTAGENA	NO	NO	POSITIVO
595	2020-04-15 23:59:44	abril	CC	INFLUENZA HUMANA POR VIRUS NUEVO	CUIDADOSEGURO EN CASA IPS	89	F	VIVO	POLICIA NACIONAL	COLOMBIA	BOLIVAR	CARTAGENA	NO	SI	NEGATIVO
596	2020-04-15 23:59:44	abril	CC	INFLUENZA HUMANA POR VIRUS NUEVO	CENTRO MEDICO BUENOS AIRES LTDA	47	F	VIVO	NUEVA EPS	COLOMBIA	BOLIVAR	CARTAGENA	NO	SI	NEGATIVO
597	2020-04-13 23:59:44	abril	RC	INFLUENZA HUMANA POR VIRUS NUEVO	HOSPITAL NAVAL DE CARTAGENA	3	F	VIVO	CCF COMFAMILIAR CARTAGENA	COLOMBIA	BOLIVAR	CARTAGENA	NO	NO	NEGATIVO
598	2020-04-12 23:59:44	abril	CC	INFLUENZA HUMANA POR VIRUS NUEVO	IPS CUIDADO SEGURO EN CASA SA	37	M	VIVO	MUTUAL SER ESS	COLOMBIA	BOLIVAR	CARTAGENA	NO	SI	NEGATIVO
599	2020-04-11 23:59:44	abril	CC	INFLUENZA HUMANA POR VIRUS NUEVO	IPS CUIDADO SEGURO EN CASA SA	35	F	VIVO	CCF COMFAMILIAR CARTAGENA	COLOMBIA	BOLIVAR	CARTAGENA	NO	NO	NEGATIVO
600	2020-04-12 23:59:44	abril	CC	INFLUENZA HUMANA POR VIRUS NUEVO	IPS CUIDADO SEGURO EN CASA SA	22	M	VIVO	SANITAS EPS SA	COLOMBIA	BOLIVAR	CARTAGENA	NO	SI	NEGATIVO
601	2020-04-12 23:59:44	abril	CC	INFLUENZA HUMANA POR VIRUS NUEVO	SERVICIOS SALUD IPS SURA SURAMERICANA	55	M	VIVO	SURA EPS	COLOMBIA	BOLIVAR	CARTAGENA	NO	SI	NEGATIVO
602	2020-04-12 23:59:44	abril	CC	INFLUENZA HUMANA POR VIRUS NUEVO	SERVICIOS SALUD IPS SURA SURAMERICANA	29	M	VIVO	NUEVA EPS	COLOMBIA	BOLIVAR	CARTAGENA	NO	SI	NEGATIVO
603	2020-04-12 23:59:44	abril	CC	INFLUENZA HUMANA POR VIRUS NUEVO	IPS CUIDADO SEGURO EN CASA SA	41	M	VIVO	SANITAS EPS SA	COLOMBIA	BOLIVAR	CARTAGENA	NO	SI	NEGATIVO
604	2020-04-12 23:59:44	abril	CC	INFLUENZA HUMANA POR VIRUS NUEVO	IPS CUIDADO SEGURO EN CASA SA	41	F	VIVO	COOSALUD ESS EPS-S	COLOMBIA	BOLIVAR	CARTAGENA	NO	NO	NEGATIVO
605	2020-04-10 23:59:44	abril	CC	Enfermedad Similar a Influenza Infección Respiratoria Aguda Grave (Vigilancia centinela)	CLNICA BLAS DE LEZO SEDE 2	65	F	VIVO	SALUD TOTAL SA EPS	COLOMBIA	BOLIVAR	CARTAGENA	NO	NO	POSITIVO
606	2020-04-11 23:59:44	abril	Pasap	INFLUENZA HUMANA POR VIRUS NUEVO	INSTITUTO PARA LA PREVENCIÓN, EL TRATAMIENTO Y REHABILITACIÓN DE LAS ENFERMEDADES INMUNOSUPRESORAS SAS - RENACERA	33	M	VIVO	NA	COLOMBIA	BOLIVAR	CARTAGENA	NO	NO	NEGATIVO
607	2020-04-11 23:59:44	abril	CC	INFLUENZA HUMANA POR VIRUS NUEVO	clinica la misericordia	48	F	VIVO	ASOCIACIÓN MUTUAL SER EMPRESA SOLIDARIA DE SALUD E.S.S. -CM	COLOMBIA	BOLIVAR	CARTAGENA	NO	SI	NEGATIVO
608	2020-04-07 23:59:44	abril	CC	INFECCION RESPIRATORIA AGUDA GRAVE IRAG INUSITADA	ESEO HOSPITAL LOCAL CARTAGENA DE INDIAS	48	M	VIVO	COOSALUD ESS EPS-S	COLOMBIA	BOLIVAR	CARTAGENA	NO	NO	POSITIVO
609	2020-04-08 23:59:44	abril	CC	INFLUENZA HUMANA POR VIRUS NUEVO	CUIDADOSEGURO EN CASA IPS	49	F	VIVO	MUTUAL SER ESS	COLOMBIA	BOLIVAR	CARTAGENA	NO	SI	NEGATIVO
610	2020-04-08 23:59:44	abril	CC	INFLUENZA HUMANA POR VIRUS NUEVO	CLINICA LA ERMITA DE CARTAGENA	25	F	VIVO	COOSALUD ESSC	COLOMBIA	BOLIVAR	CARTAGENA	NO	NO	NEGATIVO
611	2020-04-08 23:59:44	abril	CC	Enfermedad Similar a Influenza Infección Respiratoria Aguda Grave (Vigilancia centinela)	UCI DEL CARIBE SA SANTA CRUZ DE BOCAGRANDE	77	M	VIVO	NA	COLOMBIA	BOLIVAR	SAN ESTANISLAO	NO	NO	NEGATIVO
612	2020-04-08 23:59:44	abril	CC	INFLUENZA HUMANA POR VIRUS NUEVO	CUIDADOSEGURO EN CASA IPS	36	F	VIVO	SANITAS EPS SA	COLOMBIA	BOLIVAR	CARTAGENA	SI	SI	NEGATIVO
613	2020-04-07 23:59:44	abril	CC	INFLUENZA HUMANA POR VIRUS NUEVO	HONAC- BASE NAVAL BN1	29	F	VIVO	NA	COLOMBIA	BOLIVAR	CARTAGENA	NO	SI	NEGATIVO
614	2020-04-08 23:59:44	abril	CC	INFECCION RESPIRATORIA AGUDA GRAVE IRAG INUSITADA	DUMIAN MEDICAL SAS CLINICA DEL BOSQUE	57	M	VIVO	NUEVA EPS	COLOMBIA	BOLIVAR	CARTAGENA	NO	NO	POSITIVO
615	2020-04-10 23:59:44	abril	CC	INFLUENZA HUMANA POR VIRUS NUEVO	CLINICA NUESTRA SEDE CARTAGENA	50	M	VIVO	SALUD TOTAL SA EPS	COLOMBIA	BOLIVAR	CARTAGENA	NO	NO	NEGATIVO
616	2020-04-10 23:59:44	abril	CC	INFLUENZA HUMANA POR VIRUS NUEVO	CENTRO MEDICO BUENOS AIRES LTDA	64	F	VIVO	COOSALUD ESS EPS-S	COLOMBIA	BOLIVAR	CARTAGENA	NO	NO	NEGATIVO
617	2020-04-10 23:59:44	abril	CC	INFLUENZA HUMANA POR VIRUS NUEVO	CENTRO MEDICO BUENOS AIRES LTDA	27	M	VIVO	NUEVA EPS	COLOMBIA	BOLIVAR	CARTAGENA	NO	SI	NEGATIVO
618	2020-04-10 23:59:44	abril	CC	INFLUENZA HUMANA POR VIRUS NUEVO	CENTRO MEDICO BUENOS AIRES LTDA	59	F	VIVO	NUEVA EPS	COLOMBIA	BOLIVAR	CARTAGENA	NO	NO	NEGATIVO
619	2020-04-07 23:59:44	abril	CC	INFLUENZA HUMANA POR VIRUS NUEVO	CUIDADOSEGURO EN CASA IPS	55	M	VIVO	SANITAS EPS SA	COLOMBIA	BOLIVAR	CARTAGENA	NO	SI	NEGATIVO
620	2020-04-06 23:59:44	abril	CC	Enfermedad Similar a Influenza Infección Respiratoria Aguda Grave (Vigilancia centinela)	CLINICA BLAS DE LEZO SA	48	F	VIVO	CAJACOPI ATLANTICO - CCFC	COLOMBIA	BOLIVAR	CARTAGENA	NO	NO	NEGATIVO
621	2020-04-06 23:59:44	abril	CC	INFLUENZA HUMANA POR VIRUS NUEVO	IPS FUNDACION COOSALUD	30	M	VIVO	MUTUAL SER ESS	COLOMBIA	BOLIVAR	CARTAGENA	NO	NO	NEGATIVO
622	2020-04-06 23:59:44	abril	CC	INFLUENZA HUMANA POR VIRUS NUEVO	IPS FUNDACION COOSALUD	70	M	VIVO	COOSALUD ESS EPS-S	COLOMBIA	BOLIVAR	CARTAGENA	NO	SI	NEGATIVO
623	2020-04-07 23:59:44	abril	CC	INFLUENZA HUMANA POR VIRUS NUEVO	CENTRO MEDICO COLSANITAS BOCAGRANDE	35	F	VIVO	SANITAS EPS SA	COLOMBIA	BOLIVAR	CARTAGENA	NO	NO	NEGATIVO
624	2020-04-08 23:59:44	abril	CC	INFLUENZA HUMANA POR VIRUS NUEVO	SALUD TOTAL EPS-S	36	M	VIVO	NUEVA EPS	COLOMBIA	BOLIVAR	CARTAGENA	SI	NO	NEGATIVO
625	2020-04-07 23:59:44	abril	CC	INFECCION RESPIRATORIA AGUDA GRAVE IRAG INUSITADA	ESEO HOSPITAL LOCAL CARTAGENA DE INDIAS	62	F	VIVO	CCF COMFAMILIAR CARTAGENA	COLOMBIA	BOLIVAR	CARTAGENA	NO	NO	NEGATIVO
626	2020-04-11 23:59:44	abril	CC	INFECCION RESPIRATORIA AGUDA GRAVE IRAG INUSITADA	PROMOTORA BOCAGRANDE S.A "PROBOCA S.A"	68	M	VIVO	SURA EPS	COLOMBIA	BOLIVAR	CARTAGENA	NO	NO	NEGATIVO
627	2020-04-10 23:59:44	abril	CC	INFLUENZA HUMANA POR VIRUS NUEVO	IPS CUIDADO SEGURO EN CASA SA	35	F	VIVO	SURA EPS	COLOMBIA	BOLIVAR	CARTAGENA	SI	SI	NEGATIVO
628	2020-04-08 23:59:44	abril	CC	INFECCION RESPIRATORIA AGUDA GRAVE IRAG INUSITADA	IPS CUIDADO SEGURO EN CASA SA	31	M	VIVO	MUTUAL SER ESS	COLOMBIA	BOLIVAR	CARTAGENA	NO	NO	NEGATIVO
629	2020-04-10 23:59:44	abril	RC	INFLUENZA HUMANA POR VIRUS NUEVO	IPS CUIDADO SEGURO EN CASA SA	1	M	VIVO	SALUD TOTAL SA EPS	COLOMBIA	BOLIVAR	CARTAGENA	NO	SI	NEGATIVO
630	2020-04-10 23:59:44	abril	CC	INFLUENZA HUMANA POR VIRUS NUEVO	SALUD Y BIENESTAR DEL CARIBEIPS SA	21	F	VIVO	COOSALUD ESSC	COLOMBIA	BOLIVAR	CARTAGENA	NO	SI	NEGATIVO
631	2020-04-09 23:59:44	abril	CC	INFECCION RESPIRATORIA AGUDA GRAVE IRAG INUSITADA	GESTION SALUD	62	M	VIVO	NA	COLOMBIA	BOLIVAR	CARTAGENA	NO	NO	POSITIVO
632	2020-04-10 23:59:44	abril	CC	INFLUENZA HUMANA POR VIRUS NUEVO	IPS CUIDADO SEGURO EN CASA SA	35	F	VIVO	SALUD TOTAL SA EPS	COLOMBIA	BOLIVAR	CARTAGENA	SI	SI	NEGATIVO
633	2020-04-11 23:59:44	abril	CC	Enfermedad Similar a Influenza Infección Respiratoria Aguda Grave (Vigilancia centinela)	CENTRO MEDICO CRECER	41	F	VIVO	MUTUAL SER ESS	COLOMBIA	BOLIVAR	CARTAGENA	NO	NO	NEGATIVO
634	2020-04-11 23:59:44	abril	CC	INFLUENZA HUMANA POR VIRUS NUEVO	SOCIEDAD SAN JOSE DE TORICES S.A	37	M	VIVO	SURA EPS	COLOMBIA	BOLIVAR	CARTAGENA	NO	SI	NEGATIVO
635	2020-04-11 23:59:44	abril	CC	INFLUENZA HUMANA POR VIRUS NUEVO	IPS CUIDADO SEGURO EN CASA SA	49	M	VIVO	ASOCIACIÓN MUTUAL SER EMPRESA SOLIDARIA DE SALUD E.S.S. -CM	COLOMBIA	BOLIVAR	CARTAGENA	NO	SI	POSITIVO
636	2020-04-12 23:59:44	abril	RC	INFLUENZA HUMANA POR VIRUS NUEVO	IPS CUIDADO SEGURO EN CASA SA	2	F	VIVO	CCF COMFAMILIAR CARTAGENA	COLOMBIA	BOLIVAR	CARTAGENA	NO	NO	NEGATIVO
637	2020-04-13 23:59:44	abril	CC	INFLUENZA HUMANA POR VIRUS NUEVO	CLINICA CARTAGENA DEL MAR SA REV	58	M	VIVO	FAMISANAR EPS LTDA	COLOMBIA	BOLIVAR	CARTAGENA	SI	SI	NEGATIVO
638	2020-04-13 23:59:44	abril	TI	INFLUENZA HUMANA POR VIRUS NUEVO	SERVICIOS SALUD IPS SURA SURAMERICANA	8	F	VIVO	SURA EPS	COLOMBIA	BOLIVAR	CARTAGENA	NO	SI	NEGATIVO
639	2020-04-13 23:59:44	abril	CC	INFLUENZA HUMANA POR VIRUS NUEVO	SERVICIOS SALUD IPS SURA SURAMERICANA	58	F	VIVO	SURA EPS	COLOMBIA	BOLIVAR	ARJONA	NO	NO	NEGATIVO
640	2020-04-13 23:59:44	abril	CC	INFLUENZA HUMANA POR VIRUS NUEVO	HOSPITAL NAVAL DE CARTAGENA	23	F	VIVO	COMPENSAR EPS	COLOMBIA	BOLIVAR	CARTAGENA	SI	SI	NEGATIVO
641	2020-04-15 23:59:44	abril	CC	INFLUENZA HUMANA POR VIRUS NUEVO	IPS CUIDADO SEGURO EN CASA SA	45	F	VIVO	SANITAS EPS SA	COLOMBIA	BOLIVAR	CARTAGENA	NO	NO	NEGATIVO
642	2020-04-16 23:59:44	abril	TI	INFECCION RESPIRATORIA AGUDA GRAVE IRAG INUSITADA	IPS CUIDADO SEGURO EN CASA SA	10	M	VIVO	NA	COLOMBIA	BOLIVAR	CARTAGENA	NO	SI	NEGATIVO
643	2020-04-16 23:59:44	abril	CC	INFLUENZA HUMANA POR VIRUS NUEVO	CLINICA NUESTRA SEDE CARTAGENA	28	M	VIVO	SURA EPS	COLOMBIA	BOLIVAR	CARTAGENA	SI	SI	NEGATIVO
644	2020-04-16 23:59:44	abril	CC	INFLUENZA HUMANA POR VIRUS NUEVO	CLINICA NUESTRA SEDE CARTAGENA	36	M	VIVO	SALUD TOTAL SA EPS	COLOMBIA	BOLIVAR	CARTAGENA	SI	SI	NEGATIVO
645	2020-04-16 23:59:44	abril	CC	INFLUENZA HUMANA POR VIRUS NUEVO	SERVICIOS SALUD IPS SURA SURAMERICANA	32	M	VIVO	SURA EPS	COLOMBIA	BOLIVAR	CARTAGENA	NO	NO	NEGATIVO
646	2020-04-16 23:59:44	abril	CC	INFLUENZA HUMANA POR VIRUS NUEVO	IPS CUIDADO SEGURO EN CASA SA	21	M	VIVO	CCF COMFAMILIAR CARTAGENA	COLOMBIA	BOLIVAR	CARTAGENA	NO	NO	NEGATIVO
647	2020-04-15 23:59:44	abril	CC	INFLUENZA HUMANA POR VIRUS NUEVO	IPS CUIDADO SEGURO EN CASA SA	20	F	VIVO	NUEVA EPS	COLOMBIA	BOLIVAR	CARTAGENA	NO	NO	NEGATIVO
648	2020-04-15 23:59:44	abril	CC	INFLUENZA HUMANA POR VIRUS NUEVO	IPS CUIDADO SEGURO EN CASA SA	36	F	VIVO	SANITAS EPS SA	COLOMBIA	BOLIVAR	CARTAGENA	NO	NO	NEGATIVO
649	2020-04-15 23:59:44	abril	CC	INFLUENZA HUMANA POR VIRUS NUEVO	CUIDADOSEGURO EN CASA IPS	42	M	VIVO	SALUD TOTAL SA EPS	COLOMBIA	BOLIVAR	TURBACO	NO	SI	NEGATIVO
650	2020-04-15 23:59:44	abril	CC	INFLUENZA HUMANA POR VIRUS NUEVO	CUIDADOSEGURO EN CASA IPS	38	M	VIVO	SALUD TOTAL SA EPS	COLOMBIA	BOLIVAR	CARTAGENA	NO	SI	NEGATIVO
651	2020-04-15 23:59:44	abril	CC	INFLUENZA HUMANA POR VIRUS NUEVO	CUIDADOSEGURO EN CASA IPS	39	F	VIVO	MUTUAL SER ESS	COLOMBIA	BOLIVAR	CARTAGENA	SI	NO	NEGATIVO
652	2020-04-15 23:59:44	abril	CC	INFLUENZA HUMANA POR VIRUS NUEVO	CUIDADOSEGURO EN CASA IPS	51	F	VIVO	ASOCIACIÓN MUTUAL SER EMPRESA SOLIDARIA DE SALUD E.S.S. -CM	COLOMBIA	BOLIVAR	TURBACO	SI	NO	NEGATIVO
653	2020-04-15 23:59:44	abril	CC	INFLUENZA HUMANA POR VIRUS NUEVO	CUIDADOSEGURO EN CASA IPS	30	F	VIVO	CAJACOPI ATLANTICO - CCFC	COLOMBIA	BOLIVAR	CARTAGENA	SI	NO	NEGATIVO
654	2020-04-15 23:59:44	abril	CC	INFLUENZA HUMANA POR VIRUS NUEVO	CUIDADOSEGURO EN CASA IPS	22	F	VIVO	SALUD TOTAL SA EPS	COLOMBIA	BOLIVAR	CARTAGENA	SI	SI	NEGATIVO
655	2020-04-15 23:59:44	abril	CC	INFLUENZA HUMANA POR VIRUS NUEVO	CUIDADOSEGURO EN CASA IPS	35	M	VIVO	SALUD TOTAL SA EPS	COLOMBIA	BOLIVAR	CARTAGENA	NO	NO	NEGATIVO
656	2020-04-15 23:59:44	abril	CC	INFLUENZA HUMANA POR VIRUS NUEVO	CLINICA SAN JOSE DE TORICES	84	F	VIVO	FERROCARRILES NACIONALES DE COLOMBIA	COLOMBIA	BOLIVAR	CARTAGENA	NO	NO	NEGATIVO
657	2020-04-15 23:59:44	abril	CC	INFLUENZA HUMANA POR VIRUS NUEVO	CUIDADOSEGURO EN CASA IPS	30	F	VIVO	SALUD TOTAL SA EPS	COLOMBIA	BOLIVAR	CARTAGENA	NO	SI	NEGATIVO
658	2020-04-15 23:59:44	abril	CC	INFLUENZA HUMANA POR VIRUS NUEVO	CENTRO MEDICO BUENOS AIRES LTDA	21	F	VIVO	COOMEVA EPS SA	COLOMBIA	BOLIVAR	CARTAGENA	NO	SI	NEGATIVO
659	2020-04-15 23:59:44	abril	CC	INFLUENZA HUMANA POR VIRUS NUEVO	CUIDADOSEGURO EN CASA IPS	35	F	VIVO	SANITAS EPS SA	COLOMBIA	BOLIVAR	CARTAGENA	SI	SI	NEGATIVO
660	2020-04-15 23:59:44	abril	CC	Enfermedad Similar a Influenza Infección Respiratoria Aguda Grave (Vigilancia centinela)	CUIDADOSEGURO EN CASA IPS	37	F	MUERTO	COOMEVA EPS SA	COLOMBIA	BOLIVAR	CARTAGENA	NO	NO	NEGATIVO
661	2020-04-15 23:59:44	abril	CC	INFLUENZA HUMANA POR VIRUS NUEVO	IPS CUIDADO SEGURO EN CASA SA	43	M	VIVO	SALUD TOTAL SA EPS	COLOMBIA	BOLIVAR	CARTAGENA	SI	SI	NEGATIVO
662	2020-04-15 23:59:44	abril	CC	INFLUENZA HUMANA POR VIRUS NUEVO	CENTRO MEDICO BUENOS AIRES LTDA	27	F	VIVO	COOSALUD ESSC	COLOMBIA	BOLIVAR	CARTAGENA	NO	SI	NEGATIVO
663	2020-04-13 23:59:44	abril	CE	INFLUENZA HUMANA POR VIRUS NUEVO	IPS CUIDADO SEGURO EN CASA SA	30	F	VIVO	SANITAS EPS SA	COLOMBIA	BOLIVAR	CARTAGENA	NO	SI	NEGATIVO
664	2020-04-13 23:59:44	abril	CC	INFECCION RESPIRATORIA AGUDA GRAVE IRAG INUSITADA	IPS CUIDADO SEGURO EN CASA SA	54	M	VIVO	NA	COLOMBIA	BOLIVAR	CARTAGENA	NO	NO	POSITIVO
665	2020-04-20 23:59:44	abril	CC	INFLUENZA HUMANA POR VIRUS NUEVO	CENTRO MEDICO BUENOS AIRES LTDA	41	F	VIVO	SALUD TOTAL SA EPS	COLOMBIA	BOLIVAR	CARTAGENA	NO	NO	NEGATIVO
666	2020-04-20 23:59:44	abril	CC	INFECCION RESPIRATORIA AGUDA GRAVE IRAG INUSITADA	DUMIAN MEDICAL SAS CLINICA DEL BOSQUE	75	M	MUERTO	NUEVA EPS	COLOMBIA	BOLIVAR	CARTAGENA	NO	NO	NEGATIVO
667	2020-04-19 23:59:44	abril	TI	INFLUENZA HUMANA POR VIRUS NUEVO	CLINICA BLAS DE LEZO SA	16	M	VIVO	MUTUAL SER ESS	COLOMBIA	BOLIVAR	TURBACO	NO	NO	NEGATIVO
668	2020-04-19 23:59:44	abril	CC	INFLUENZA HUMANA POR VIRUS NUEVO	CENTRO MEDICO BUENOS AIRES LTDA	51	F	VIVO	COOSALUD ESS EPS-S	COLOMBIA	BOLIVAR	CARTAGENA	NO	NO	NEGATIVO
669	2020-04-19 23:59:44	abril	CC	INFLUENZA HUMANA POR VIRUS NUEVO	IPS CUIDADO SEGURO EN CASA SA	32	M	VIVO	SURA EPS	COLOMBIA	BOLIVAR	CARTAGENA	NO	NO	NEGATIVO
670	2020-04-16 23:59:44	abril	CC	INFLUENZA HUMANA POR VIRUS NUEVO	CENTRO MEDICO BUENOS AIRES LTDA	48	F	VIVO	COOMEVA EPS SA	COLOMBIA	BOLIVAR	CARTAGENA	NO	NO	NEGATIVO
671	2020-04-16 23:59:44	abril	CC	INFLUENZA HUMANA POR VIRUS NUEVO	IPS CUIDADO SEGURO EN CASA SA	36	M	VIVO	SALUD TOTAL SA EPS	COLOMBIA	BOLIVAR	CARTAGENA	NO	NO	NEGATIVO
672	2020-04-16 23:59:44	abril	CC	INFLUENZA HUMANA POR VIRUS NUEVO	IPS CUIDADO SEGURO EN CASA SA	25	F	VIVO	SALUD TOTAL SA EPS	COLOMBIA	BOLIVAR	CARTAGENA	SI	SI	NEGATIVO
673	2020-04-21 23:59:44	abril	CC	INFECCION RESPIRATORIA AGUDA GRAVE IRAG INUSITADA	IPS CUIDADO SEGURO EN CASA SA	35	F	VIVO	NA	COLOMBIA	BOLIVAR	CARTAGENA	NO	NO	NEGATIVO
674	2020-04-21 23:59:44	abril	CC	INFLUENZA HUMANA POR VIRUS NUEVO	SERVICIOS SALUD IPS SURA SURAMERICANA	35	M	VIVO	SURA EPS	COLOMBIA	BOLIVAR	CARTAGENA	NO	NO	NEGATIVO
675	2020-04-21 23:59:44	abril	CC	INFLUENZA HUMANA POR VIRUS NUEVO	ESE HOSPITAL LOCAL ARJONA	35	M	VIVO	CCF COMFAMILIAR CARTAGENA	COLOMBIA	BOLIVAR	CARTAGENA	SI	NO	POSITIVO
676	2020-04-21 23:59:44	abril	CC	INFLUENZA HUMANA POR VIRUS NUEVO	IPS CUIDADO SEGURO EN CASA SA	91	F	VIVO	COOMEVA EPS SA	COLOMBIA	BOLIVAR	CARTAGENA	NO	SI	NEGATIVO
677	2020-04-21 23:59:44	abril	CC	INFLUENZA HUMANA POR VIRUS NUEVO	IPS CUIDADO SEGURO EN CASA SA	57	M	VIVO	NUEVA EPS	COLOMBIA	BOLIVAR	ARJONA	NO	NO	NEGATIVO
678	2020-04-21 23:59:44	abril	CC	INFLUENZA HUMANA POR VIRUS NUEVO	IPS CUIDADO SEGURO EN CASA SA	37	F	VIVO	COOMEVA EPS SA	COLOMBIA	BOLIVAR	CARTAGENA	SI	SI	NEGATIVO
679	2020-04-21 23:59:44	abril	CC	INFLUENZA HUMANA POR VIRUS NUEVO	IPS CUIDADO SEGURO EN CASA SA	57	M	VIVO	SURA EPS	COLOMBIA	BOLIVAR	CARTAGENA	SI	SI	NEGATIVO
680	2020-04-21 23:59:44	abril	CC	INFLUENZA HUMANA POR VIRUS NUEVO	IPS CUIDADO SEGURO EN CASA SA	37	M	VIVO	FAMISANAR EPSS	COLOMBIA	BOLIVAR	CARTAGENA	NO	SI	NEGATIVO
681	2020-04-21 23:59:44	abril	CC	INFLUENZA HUMANA POR VIRUS NUEVO	CLINICA LA ERMITA DE CARTAGENA	33	M	VIVO	NUEVA EPS	COLOMBIA	BOLIVAR	CARTAGENA	SI	SI	NEGATIVO
682	2020-04-21 23:59:44	abril	CC	Enfermedad Similar a Influenza Infección Respiratoria Aguda Grave (Vigilancia centinela)	IPS CUIDADO SEGURO EN CASA SA	88	M	VIVO	COOSALUD ESS EPS-S	COLOMBIA	BOLIVAR	MOMPOS	NO	NO	NEGATIVO
683	2020-04-21 23:59:44	abril	CC	INFLUENZA HUMANA POR VIRUS NUEVO	SALUD Y BIENESTAR DEL CARIBEIPS SA	68	M	VIVO	COOSALUD ESS EPS-S	COLOMBIA	BOLIVAR	SANTA ROSA	NO	NO	NEGATIVO
684	2020-04-21 23:59:44	abril	CC	INFLUENZA HUMANA POR VIRUS NUEVO	IPS CUIDADO SEGURO EN CASA SA	50	M	VIVO	MUTUAL SER ESS	COLOMBIA	BOLIVAR	CARTAGENA	NO	NO	NEGATIVO
685	2020-04-25 23:59:44	abril	CC	INFLUENZA HUMANA POR VIRUS NUEVO	UAB SANTA LUCIA-SALUD TOTAL EPS-CARTAGENA	35	F	VIVO	NA	COLOMBIA	BOLIVAR	CARTAGENA	NO	NO	NEGATIVO
686	2020-04-25 23:59:44	abril	CC	INFLUENZA HUMANA POR VIRUS NUEVO	MEDICINA EN CASA S.A.S.	32	F	VIVO	COOSALUD ESSC	COLOMBIA	BOLIVAR	CARTAGENA	SI	SI	NEGATIVO
687	2020-04-25 23:59:44	abril	RC	INFLUENZA HUMANA POR VIRUS NUEVO	HOSPITAL INFANTIL NAPOLEON FRANCO PAREJA	4	M	VIVO	MUTUAL SER ESS	COLOMBIA	BOLIVAR	MARIA LA BAJA	NO	NO	NEGATIVO
688	2020-04-25 23:59:44	abril	CC	INFLUENZA HUMANA POR VIRUS NUEVO	CLINICA MADRE BERNARDA COMUNIDAD DE HERMANAS FRANC	35	M	VIVO	NA	COLOMBIA	BOLIVAR	CARTAGENA	NO	NO	NEGATIVO
689	2020-04-25 23:59:44	abril	CC	INFLUENZA HUMANA POR VIRUS NUEVO	ESEO HOSPITAL LOCAL CARTAGENA DE INDIAS	57	M	VIVO	NUEVA EPS	COLOMBIA	BOLIVAR	CARTAGENA	NO	NO	NEGATIVO
690	2020-04-25 23:59:44	abril	CC	INFLUENZA HUMANA POR VIRUS NUEVO	CENTRO MEDICO BUENOS AIRES LTDA	38	F	VIVO	COOSALUD ESS EPS-S	COLOMBIA	BOLIVAR	CARTAGENA	NO	NO	NEGATIVO
691	2020-04-25 23:59:44	abril	CC	INFLUENZA HUMANA POR VIRUS NUEVO	CENTRO MEDICO BUENOS AIRES LTDA	21	M	VIVO	COOSALUD ESS EPS-S	COLOMBIA	BOLIVAR	CARTAGENA	NO	NO	NEGATIVO
692	2020-04-25 23:59:44	abril	CC	INFLUENZA HUMANA POR VIRUS NUEVO	IPS FUNDACION COOSALUD	27	M	VIVO	SURA EPS	COLOMBIA	BOLIVAR	CARTAGENA	NO	NO	NEGATIVO
693	2020-04-25 23:59:44	abril	CC	INFLUENZA HUMANA POR VIRUS NUEVO	UAB SANTA LUCIA-SALUD TOTAL EPS-CARTAGENA	28	M	VIVO	SALUD TOTAL SA SUBSIDIADO	COLOMBIA	BOLIVAR	CARTAGENA	NO	NO	NEGATIVO
694	2020-04-27 23:59:44	abril	CC	INFECCION RESPIRATORIA AGUDA GRAVE IRAG INUSITADA	GESTION SALUD	73	F	VIVO	MUTUAL SER ESS	COLOMBIA	BOLIVAR	CARTAGENA	NO	NO	NEGATIVO
695	2020-04-29 23:59:44	abril	RC	INFLUENZA HUMANA POR VIRUS NUEVO	CENTRO MEDICO BUENOS AIRES LTDA	4	F	VIVO	NA	COLOMBIA	BOLIVAR	CARTAGENA	NO	NO	POSITIVO
696	2020-04-29 23:59:44	abril	CC	INFLUENZA HUMANA POR VIRUS NUEVO	SALUD Y BIENESTAR DEL CARIBEIPS SA	28	F	VIVO	NA	COLOMBIA	BOLIVAR	CARTAGENA	NO	NO	NEGATIVO
697	2020-04-29 23:59:44	abril	CC	INFLUENZA HUMANA POR VIRUS NUEVO	DUMIAN MEDICAL SAS CLINICA DEL BOSQUE	70	M	VIVO	NUEVA EPS	COLOMBIA	BOLIVAR	CARTAGENA	NO	NO	NEGATIVO
698	2020-04-30 23:59:44	abril	CC	INFLUENZA HUMANA POR VIRUS NUEVO	CENTRO MEDICO BUENOS AIRES LTDA	18	F	VIVO	NUEVA EPS	COLOMBIA	BOLIVAR	CARTAGENA	NO	NO	NEGATIVO
699	2020-04-30 23:59:44	abril	CC	INFLUENZA HUMANA POR VIRUS NUEVO	IPS CUIDADO SEGURO EN CASA SA	26	M	VIVO	NA	COLOMBIA	BOLIVAR	CARTAGENA	NO	SI	NEGATIVO
700	2020-04-30 23:59:44	abril	TI	INFLUENZA HUMANA POR VIRUS NUEVO	CENTRO MEDICO BUENOS AIRES LTDA	10	M	VIVO	NA	COLOMBIA	BOLIVAR	CARTAGENA	NO	NO	NEGATIVO
701	2020-04-30 23:59:44	abril	PEP	INFLUENZA HUMANA POR VIRUS NUEVO	IPS CUIDADO SEGURO EN CASA SA	8	F	VIVO	NA	COLOMBIA	BOLIVAR	CARTAGENA	NO	SI	POSITIVO
702	2020-05-03 23:59:44	mayo	CC	INFLUENZA HUMANA POR VIRUS NUEVO	UAB SANTA LUCIA-SALUD TOTAL EPS-CARTAGENA	23	M	VIVO	NUEVA EPS	COLOMBIA	BOLIVAR	CARTAGENA	NO	NO	POSITIVO
703	2020-05-03 23:59:44	mayo	CC	INFLUENZA HUMANA POR VIRUS NUEVO	PROMOTORA BOCAGRANDE S.A "PROBOCA S.A"	76	M	VIVO	NA	COLOMBIA	BOLIVAR	CARTAGENA	NO	NO	NEGATIVO
704	2020-05-03 23:59:44	mayo	CC	INFLUENZA HUMANA POR VIRUS NUEVO	IPS CUIDADO SEGURO EN CASA SA	27	F	VIVO	NA	COLOMBIA	BOLIVAR	CARTAGENA	NO	SI	NEGATIVO
705	2020-05-03 23:59:44	mayo	CC	INFLUENZA HUMANA POR VIRUS NUEVO	CENTRO MEDICO BUENOS AIRES LTDA	74	M	VIVO	NUEVA EPS	COLOMBIA	BOLIVAR	CARTAGENA	NO	SI	NEGATIVO
706	2020-05-03 23:59:44	mayo	CC	INFLUENZA HUMANA POR VIRUS NUEVO	SERVICIOS SALUD IPS SURA SURAMERICANA	26	F	VIVO	NUEVA EPS	COLOMBIA	BOLIVAR	CARTAGENA	NO	NO	POSITIVO
707	2020-05-03 23:59:44	mayo	CC	INFLUENZA HUMANA POR VIRUS NUEVO	IPS CUIDADO SEGURO EN CASA SA	33	F	VIVO	NA	COLOMBIA	BOLIVAR	CARTAGENA	SI	SI	NEGATIVO
708	2020-05-03 23:59:44	mayo	CC	INFLUENZA HUMANA POR VIRUS NUEVO	IPS CUIDADO SEGURO EN CASA SA	72	F	VIVO	NA	COLOMBIA	BOLIVAR	CARTAGENA	SI	SI	POSITIVO
709	2020-05-03 23:59:44	mayo	CC	INFLUENZA HUMANA POR VIRUS NUEVO	CLINICA LA ERMITA DE CARTAGENA	27	F	VIVO	NA	COLOMBIA	BOLIVAR	CARTAGENA	NO	NO	NEGATIVO
710	2020-05-03 23:59:44	mayo	CC	INFLUENZA HUMANA POR VIRUS NUEVO	ESE HOSPITAL LOCAL ARJONA	55	F	VIVO	NA	COLOMBIA	BOLIVAR	ARJONA	NO	NO	NEGATIVO
711	2020-05-04 23:59:44	mayo	CC	INFLUENZA HUMANA POR VIRUS NUEVO	GESTION SALUD	55	M	VIVO	NA	COLOMBIA	BOLIVAR	CARTAGENA	NO	NO	NEGATIVO
712	2020-05-04 23:59:44	mayo	CC	INFLUENZA HUMANA POR VIRUS NUEVO	IPS CUIDADO SEGURO EN CASA SA	20	M	VIVO	NA	COLOMBIA	BOLIVAR	CARTAGENA	NO	SI	POSITIVO
713	2020-05-06 23:59:44	mayo	CC	INFECCION RESPIRATORIA AGUDA GRAVE IRAG INUSITADA	EMPRESA SOCIAL DEL ESTADO HOSPITAL UNIVERSITARIO DEL CARIBE	34	F	VIVO	MUTUAL SER ESS	COLOMBIA	BOLIVAR	MARIA LA BAJA	NO	NO	NEGATIVO
714	2020-05-06 23:59:44	mayo	CC	INFLUENZA HUMANA POR VIRUS NUEVO	EMPRESA SOCIAL DEL ESTADO HOSPITAL UNIVERSITARIO DEL CARIBE	64	M	VIVO	COOSALUD ESS EPS-S	COLOMBIA	BOLIVAR	CARTAGENA	NO	SI	POSITIVO
715	2020-05-06 23:59:44	mayo	CC	INFLUENZA HUMANA POR VIRUS NUEVO	ESE HOSPITAL LOCAL ARJONA	60	M	VIVO	NA	COLOMBIA	BOLIVAR	ARJONA	NO	SI	POSITIVO
716	2020-05-07 23:59:44	mayo	CC	Enfermedad Similar a Influenza Infección Respiratoria Aguda Grave (Vigilancia centinela)	CLINICA GENERAL DEL CARIBE SA	87	M	VIVO	NA	COLOMBIA	BOLIVAR	CARTAGENA	NO	NO	NEGATIVO
717	2020-05-07 23:59:44	mayo	CC	INFLUENZA HUMANA POR VIRUS NUEVO	IPS CUIDADO SEGURO EN CASA SA	60	F	VIVO	NA	COLOMBIA	BOLIVAR	CARTAGENA	NO	SI	NEGATIVO
718	2020-05-07 23:59:44	mayo	CC	INFLUENZA HUMANA POR VIRUS NUEVO	DUMIAN MEDICAL SAS CLINICA DEL BOSQUE	39	F	VIVO	NUEVA EPS	COLOMBIA	BOLIVAR	CARTAGENA	NO	NO	POSITIVO
719	2020-05-07 23:59:44	mayo	CC	INFECCION RESPIRATORIA AGUDA GRAVE IRAG INUSITADA	SEDE 1 CLINICA BLAS DE LEZO SA MEGA URGENCIA	56	M	VIVO	NA	COLOMBIA	BOLIVAR	TURBACO	NO	NO	NEGATIVO
720	2020-05-07 23:59:44	mayo	RC	INFLUENZA HUMANA POR VIRUS NUEVO	IPS CUIDADO SEGURO EN CASA SA	4	F	VIVO	NA	COLOMBIA	BOLIVAR	CARTAGENA	NO	SI	NEGATIVO
721	2020-05-07 23:59:44	mayo	CC	INFLUENZA HUMANA POR VIRUS NUEVO	GESTION SALUD	38	F	VIVO	NA	COLOMBIA	BOLIVAR	CARTAGENA	NO	NO	POSITIVO
722	2020-05-07 23:59:44	mayo	CC	INFLUENZA HUMANA POR VIRUS NUEVO	EMPRESA SOCIAL DEL ESTADO HOSPITAL UNIVERSITARIO DEL CARIBE	85	M	VIVO	NA	COLOMBIA	BOLIVAR	CARTAGENA	NO	NO	POSITIVO
723	2020-05-07 23:59:44	mayo	CC	INFLUENZA HUMANA POR VIRUS NUEVO	CENTRO MEDICO BUENOS AIRES LTDA	38	M	VIVO	COOMEVA EPS SA	COLOMBIA	BOLIVAR	CARTAGENA	NO	SI	NEGATIVO
724	2020-05-07 23:59:44	mayo	CC	INFLUENZA HUMANA POR VIRUS NUEVO	IPS FUNDACION COOSALUD	37	M	VIVO	NA	COLOMBIA	BOLIVAR	CARTAGENA	NO	NO	POSITIVO
725	2020-05-09 23:59:44	mayo	CC	INFLUENZA HUMANA POR VIRUS NUEVO	Health Cars SAS	55	F	VIVO	NA	COLOMBIA	BOLIVAR	TURBANA	NO	SI	NEGATIVO
726	2020-05-09 23:59:44	mayo	CC	INFLUENZA HUMANA POR VIRUS NUEVO	SERVICIOS SALUD IPS SURA SURAMERICANA	35	F	VIVO	COOMEVA EPS SA	COLOMBIA	BOLIVAR	CARTAGENA	NO	SI	NEGATIVO
727	2020-05-09 23:59:44	mayo	CC	INFLUENZA HUMANA POR VIRUS NUEVO	IPS FUNDACION COOSALUD	61	M	VIVO	NA	COLOMBIA	BOLIVAR	CARTAGENA	NO	SI	NEGATIVO
728	2020-05-09 23:59:44	mayo	CC	INFLUENZA HUMANA POR VIRUS NUEVO	IPS CUIDADO SEGURO EN CASA SA	57	M	VIVO	NA	COLOMBIA	BOLIVAR	CARTAGENA	NO	SI	NEGATIVO
729	2020-05-09 23:59:44	mayo	CC	INFLUENZA HUMANA POR VIRUS NUEVO	EMPRESA SOCIAL DEL ESTADO HOSPITAL UNIVERSITARIO DEL CARIBE	64	F	VIVO	NA	COLOMBIA	BOLIVAR	CARTAGENA	NO	NO	POSITIVO
730	2020-05-09 23:59:44	mayo	CC	INFLUENZA HUMANA POR VIRUS NUEVO	EMPRESA SOCIAL DEL ESTADO HOSPITAL UNIVERSITARIO DEL CARIBE	54	F	VIVO	NA	COLOMBIA	BOLIVAR	CARTAGENA	NO	NO	NEGATIVO
731	2020-05-09 23:59:44	mayo	CC	INFLUENZA HUMANA POR VIRUS NUEVO	ESE HOSPITAL LOCAL ARJONA	68	M	VIVO	NA	COLOMBIA	BOLIVAR	VILLANUEVA	NO	SI	NEGATIVO
732	2020-05-09 23:59:44	mayo	CC	INFLUENZA HUMANA POR VIRUS NUEVO	ESE HOSPITAL LOCAL ARJONA	96	M	VIVO	NUEVA EPS	COLOMBIA	BOLIVAR	VILLANUEVA	NO	NO	NEGATIVO
733	2020-05-09 23:59:44	mayo	CC	Enfermedad Similar a Influenza Infección Respiratoria Aguda Grave (Vigilancia centinela)	ESE HOSPITAL LOCAL ARJONA	95	F	VIVO	NA	COLOMBIA	MAGDALENA	SANTA BARBARA DE PINTO	NO	NO	NEGATIVO
734	2020-05-09 23:59:44	mayo	CC	INFLUENZA HUMANA POR VIRUS NUEVO	GESTION SALUD	85	M	VIVO	COOMEVA EPS SA	COLOMBIA	BOLIVAR	CARTAGENA	NO	NO	NEGATIVO
735	2020-04-09 23:59:44	abril	CC	Enfermedad Similar a Influenza Infección Respiratoria Aguda Grave (Vigilancia centinela)	CENTRO MEDICO CRECER	59	M	VIVO	NA	COLOMBIA	BOLIVAR	CARTAGENA	NO	NO	NEGATIVO
736	2020-05-12 23:59:44	mayo	CC	INFLUENZA HUMANA POR VIRUS NUEVO	CENTRO MEDICO CRECER	46	M	VIVO	NA	COLOMBIA	BOLIVAR	CARTAGENA	NO	SI	NEGATIVO
737	2020-05-12 23:59:44	mayo	CC	INFLUENZA HUMANA POR VIRUS NUEVO	ESEO HOSPITAL LOCAL CARTAGENA DE INDIAS	37	F	VIVO	SANITAS EPS SA	COLOMBIA	BOLIVAR	CARTAGENA	SI	SI	NEGATIVO
738	2020-05-12 23:59:44	mayo	CC	INFLUENZA HUMANA POR VIRUS NUEVO	HOSPITAL INFANTIL NAPOLEON FRANCO PAREJA	26	F	VIVO	SANITAS EPS SA	COLOMBIA	BOLIVAR	CARTAGENA	SI	SI	NEGATIVO
739	2020-05-12 23:59:44	mayo	CC	INFLUENZA HUMANA POR VIRUS NUEVO	IPS CUIDADO SEGURO EN CASA SA	41	F	VIVO	NA	COLOMBIA	BOLIVAR	MARIA LA BAJA	SI	SI	NEGATIVO
740	2020-05-12 23:59:44	mayo	CC	INFLUENZA HUMANA POR VIRUS NUEVO	IPS CUIDADO SEGURO EN CASA SA	49	F	VIVO	NA	COLOMBIA	BOLIVAR	MARIA LA BAJA	SI	SI	NEGATIVO
741	2020-05-12 23:59:44	mayo	CC	INFLUENZA HUMANA POR VIRUS NUEVO	ESEO HOSPITAL LOCAL CARTAGENA DE INDIAS	56	F	VIVO	NA	COLOMBIA	BOLIVAR	CARTAGENA	NO	NO	NEGATIVO
742	2020-05-12 23:59:44	mayo	CC	INFLUENZA HUMANA POR VIRUS NUEVO	CLINICA LA ERMITA DE CARTAGENA	33	F	VIVO	NA	COLOMBIA	BOLIVAR	CARTAGENA	NO	NO	NEGATIVO
743	2020-05-12 23:59:44	mayo	CC	INFLUENZA HUMANA POR VIRUS NUEVO	ESEO HOSPITAL LOCAL CARTAGENA DE INDIAS	64	M	VIVO	NA	COLOMBIA	BOLIVAR	CARTAGENA	NO	NO	NEGATIVO
744	2020-05-12 23:59:44	mayo	CC	INFLUENZA HUMANA POR VIRUS NUEVO	ESEO HOSPITAL LOCAL CARTAGENA DE INDIAS	71	F	VIVO	NA	COLOMBIA	BOLIVAR	CARTAGENA	NO	NO	POSITIVO
745	2020-05-12 23:59:44	mayo	CC	INFLUENZA HUMANA POR VIRUS NUEVO	ESEO HOSPITAL LOCAL CARTAGENA DE INDIAS	38	F	VIVO	NA	COLOMBIA	BOLIVAR	CARTAGENA	SI	SI	NEGATIVO
746	2020-05-12 23:59:44	mayo	CC	INFLUENZA HUMANA POR VIRUS NUEVO	ESEO HOSPITAL LOCAL CARTAGENA DE INDIAS	77	M	VIVO	NA	COLOMBIA	BOLIVAR	ARJONA	NO	NO	NEGATIVO
747	2020-05-12 23:59:44	mayo	TI	INFLUENZA HUMANA POR VIRUS NUEVO	IPS CUIDADO SEGURO EN CASA SA	17	F	VIVO	NA	COLOMBIA	BOLIVAR	CARTAGENA	NO	SI	NEGATIVO
748	2020-05-12 23:59:44	mayo	CC	INFLUENZA HUMANA POR VIRUS NUEVO	HOSPITAL NAVAL DE CARTAGENA	75	F	VIVO	NUEVA EPS	COLOMBIA	BOLIVAR	CARTAGENA	NO	NO	POSITIVO
749	2020-05-12 23:59:44	mayo	CC	INFLUENZA HUMANA POR VIRUS NUEVO	GESTION SALUD	84	M	VIVO	NA	COLOMBIA	BOLIVAR	CARTAGENA	NO	NO	POSITIVO
750	2020-05-15 23:59:44	mayo	TI	INFLUENZA HUMANA POR VIRUS NUEVO	Health Cars SAS	12	M	VIVO	NA	COLOMBIA	BOLIVAR	SANTA ROSA	NO	SI	POSITIVO
751	2020-05-15 23:59:44	mayo	CC	INFLUENZA HUMANA POR VIRUS NUEVO	EMPRESA SOCIAL DEL ESTADO HOSPITAL UNIVERSITARIO DEL CARIBE	36	M	VIVO	NUEVA EPS	COLOMBIA	BOLIVAR	CARTAGENA	NO	NO	NEGATIVO
752	2020-05-15 23:59:44	mayo	CC	INFLUENZA HUMANA POR VIRUS NUEVO	ESEO HOSPITAL LOCAL CARTAGENA DE INDIAS	39	M	VIVO	NA	COLOMBIA	BOLIVAR	CARTAGENA	NO	SI	NEGATIVO
753	2020-05-15 23:59:44	mayo	TI	INFLUENZA HUMANA POR VIRUS NUEVO	IPS CUIDADO SEGURO EN CASA SA	10	F	VIVO	NA	COLOMBIA	BOLIVAR	SANTA ROSA	NO	SI	POSITIVO
754	2020-05-15 23:59:44	mayo	TI	INFLUENZA HUMANA POR VIRUS NUEVO	IPS CUIDADO SEGURO EN CASA SA	8	F	VIVO	NA	COLOMBIA	BOLIVAR	CARTAGENA	NO	SI	NEGATIVO
755	2020-05-15 23:59:44	mayo	CC	INFLUENZA HUMANA POR VIRUS NUEVO	IPS CUIDADO SEGURO EN CASA SA	20	F	VIVO	NA	COLOMBIA	BOLIVAR	CARTAGENA	NO	NO	POSITIVO
756	2020-05-15 23:59:44	mayo	CC	INFLUENZA HUMANA POR VIRUS NUEVO	DUMIAN MEDICAL SAS CLINICA DEL BOSQUE	57	F	VIVO	NUEVA EPS	COLOMBIA	BOLIVAR	CARTAGENA	NO	NO	NEGATIVO
757	2020-05-15 23:59:44	mayo	CC	INFLUENZA HUMANA POR VIRUS NUEVO	ESE HOSPITAL LOCAL ARJONA	29	M	VIVO	NA	COLOMBIA	BOLIVAR	ARJONA	NO	SI	NEGATIVO
758	2020-05-15 23:59:44	mayo	CC	INFLUENZA HUMANA POR VIRUS NUEVO	CENTRO MEDICO BUENOS AIRES LTDA	26	F	VIVO	SALUD TOTAL SA EPS	COLOMBIA	BOLIVAR	CARTAGENA	SI	SI	NEGATIVO
759	2020-05-15 23:59:44	mayo	RC	INFLUENZA HUMANA POR VIRUS NUEVO	IPS FUNDACION COOSALUD	4	F	VIVO	NA	COLOMBIA	BOLIVAR	CARTAGENA	NO	NO	NEGATIVO
760	2020-05-15 23:59:44	mayo	CC	INFLUENZA HUMANA POR VIRUS NUEVO	SEDE 1 CLINICA BLAS DE LEZO SA MEGA URGENCIA	42	F	VIVO	NA	COLOMBIA	BOLIVAR	MAGANGUE	SI	NO	NEGATIVO
761	2020-05-15 23:59:44	mayo	CC	INFLUENZA HUMANA POR VIRUS NUEVO	EMPRESA SOCIAL DEL ESTADO HOSPITAL UNIVERSITARIO DEL CARIBE	73	M	VIVO	NA	COLOMBIA	BOLIVAR	CARTAGENA	NO	NO	NEGATIVO
762	2020-05-15 23:59:44	mayo	CC	INFLUENZA HUMANA POR VIRUS NUEVO	ESEO HOSPITAL LOCAL CARTAGENA DE INDIAS	53	F	VIVO	NA	COLOMBIA	BOLIVAR	CARTAGENA	NO	NO	POSITIVO
763	2020-05-15 23:59:44	mayo	RC	INFLUENZA HUMANA POR VIRUS NUEVO	ESEO HOSPITAL LOCAL CARTAGENA DE INDIAS	0	M	VIVO	NUEVA EPS	COLOMBIA	BOLIVAR	CARTAGENA	NO	SI	POSITIVO
764	2020-05-15 23:59:44	mayo	CC	INFLUENZA HUMANA POR VIRUS NUEVO	EMILIANO MARTIN ALFONSO DIAZ NAVARRO	60	M	VIVO	COOMEVA EPS SA	COLOMBIA	BOLIVAR	CARTAGENA	NO	SI	NEGATIVO
765	2020-05-16 23:59:44	mayo	CC	INFLUENZA HUMANA POR VIRUS NUEVO	IPS CUIDADO SEGURO EN CASA SA	22	M	VIVO	NA	COLOMBIA	BOLIVAR	CARTAGENA	NO	SI	NEGATIVO
766	2020-05-16 23:59:44	mayo	TI	INFLUENZA HUMANA POR VIRUS NUEVO	Health Cars SAS	17	M	VIVO	NA	COLOMBIA	BOLIVAR	CARTAGENA	NO	SI	NEGATIVO
767	2020-05-16 23:59:44	mayo	CC	INFLUENZA HUMANA POR VIRUS NUEVO	CLINICA MADRE BERNARDA COMUNIDAD DE HERMANAS FRANC	25	M	VIVO	NA	COLOMBIA	BOLIVAR	CARTAGENA	SI	SI	NEGATIVO
768	2020-05-16 23:59:44	mayo	CC	INFLUENZA HUMANA POR VIRUS NUEVO	ESEO HOSPITAL LOCAL CARTAGENA DE INDIAS	21	M	VIVO	NA	COLOMBIA	BOLIVAR	CARTAGENA	SI	SI	NEGATIVO
769	2020-05-16 23:59:44	mayo	CC	INFLUENZA HUMANA POR VIRUS NUEVO	IPS FUNDACION COOSALUD	34	F	VIVO	NA	COLOMBIA	BOLIVAR	CARTAGENA	NO	NO	POSITIVO
770	2020-05-16 23:59:44	mayo	CC	INFLUENZA HUMANA POR VIRUS NUEVO	GESTION SALUD	58	F	VIVO	NA	COLOMBIA	BOLIVAR	CARTAGENA	NO	NO	NEGATIVO
771	2020-05-16 23:59:44	mayo	CC	INFLUENZA HUMANA POR VIRUS NUEVO	CENTRO MEDICO BUENOS AIRES LTDA	42	M	VIVO	COOMEVA EPS SA	COLOMBIA	BOLIVAR	TURBACO	NO	SI	NEGATIVO
772	2020-05-16 23:59:44	mayo	CC	INFLUENZA HUMANA POR VIRUS NUEVO	ESEO HOSPITAL LOCAL CARTAGENA DE INDIAS	20	F	VIVO	COOMEVA EPS SA	COLOMBIA	BOLIVAR	CARTAGENA	NO	SI	NEGATIVO
773	2020-05-16 23:59:44	mayo	CC	INFLUENZA HUMANA POR VIRUS NUEVO	DUMIAN MEDICAL SAS CLINICA DEL BOSQUE	69	F	VIVO	NUEVA EPS	COLOMBIA	BOLIVAR	CARTAGENA	NO	NO	NEGATIVO
774	2020-05-16 23:59:44	mayo	CC	INFLUENZA HUMANA POR VIRUS NUEVO	ESEO HOSPITAL LOCAL CARTAGENA DE INDIAS	29	M	VIVO	NA	COLOMBIA	BOLIVAR	CARTAGENA	NO	NO	NEGATIVO
775	2020-05-16 23:59:44	mayo	CC	INFLUENZA HUMANA POR VIRUS NUEVO	ESEO HOSPITAL LOCAL CARTAGENA DE INDIAS	64	F	VIVO	NA	COLOMBIA	BOLIVAR	CARTAGENA	NO	SI	POSITIVO
776	2020-05-17 23:59:44	mayo	CC	INFLUENZA HUMANA POR VIRUS NUEVO	EMPRESA SOCIAL DEL ESTADO HOSPITAL UNIVERSITARIO DEL CARIBE	29	F	VIVO	NA	COLOMBIA	BOLIVAR	CARTAGENA	NO	NO	NEGATIVO
777	2020-05-17 23:59:44	mayo	CC	INFLUENZA HUMANA POR VIRUS NUEVO	EMPRESA SOCIAL DEL ESTADO HOSPITAL UNIVERSITARIO DEL CARIBE	83	F	VIVO	NA	COLOMBIA	BOLIVAR	CARTAGENA	NO	NO	NEGATIVO
778	2020-05-17 23:59:44	mayo	TI	INFLUENZA HUMANA POR VIRUS NUEVO	EPS SANITAS CENTRO MEDICO PROVIDENCIA	14	M	VIVO	NA	COLOMBIA	BOLIVAR	CARTAGENA	NO	SI	NEGATIVO
779	2020-05-17 23:59:44	mayo	RC	INFLUENZA HUMANA POR VIRUS NUEVO	ESE HOSPITAL LOCAL DE SANTA CATALINA DE ALEJANDRIA	1	F	VIVO	NA	COLOMBIA	BOLIVAR	SANTA CATALINA	NO	SI	NEGATIVO
780	2020-05-17 23:59:44	mayo	CC	INFLUENZA HUMANA POR VIRUS NUEVO	CLINICA CARTAGENA DEL MAR SA REV	51	M	VIVO	NA	COLOMBIA	BOLIVAR	CARTAGENA	NO	NO	NEGATIVO
781	2020-05-17 23:59:44	mayo	CC	INFLUENZA HUMANA POR VIRUS NUEVO	ESEO HOSPITAL LOCAL CARTAGENA DE INDIAS	33	F	VIVO	SALUD TOTAL SA EPS	COLOMBIA	BOLIVAR	CARTAGENA	NO	SI	NEGATIVO
782	2020-05-17 23:59:44	mayo	CC	INFLUENZA HUMANA POR VIRUS NUEVO	ESEO HOSPITAL LOCAL CARTAGENA DE INDIAS	38	F	VIVO	NA	COLOMBIA	BOLIVAR	CARTAGENA	NO	NO	NEGATIVO
783	2020-05-17 23:59:44	mayo	CC	INFLUENZA HUMANA POR VIRUS NUEVO	IPS FUNDACION COOSALUD	54	F	VIVO	NA	COLOMBIA	BOLIVAR	CARTAGENA	NO	NO	NEGATIVO
784	2020-05-19 23:59:44	mayo	CC	INFLUENZA HUMANA POR VIRUS NUEVO	EMPRESA SOCIAL DEL ESTADO HOSPITAL UNIVERSITARIO DEL CARIBE	69	F	VIVO	NA	COLOMBIA	BOLIVAR	CARTAGENA	NO	NO	NEGATIVO
785	2020-05-19 23:59:44	mayo	CC	INFLUENZA HUMANA POR VIRUS NUEVO	ESEO HOSPITAL LOCAL CARTAGENA DE INDIAS	45	F	VIVO	NA	COLOMBIA	BOLIVAR	CARTAGENA	NO	SI	NEGATIVO
786	2020-05-19 23:59:44	mayo	CC	INFLUENZA HUMANA POR VIRUS NUEVO	ESEO HOSPITAL LOCAL CARTAGENA DE INDIAS	28	M	VIVO	NA	COLOMBIA	BOLIVAR	CARTAGENA	NO	SI	NEGATIVO
787	2020-05-19 23:59:44	mayo	CC	INFLUENZA HUMANA POR VIRUS NUEVO	EMPRESA SOCIAL DEL ESTADO HOSPITAL UNIVERSITARIO DEL CARIBE	64	F	VIVO	NA	COLOMBIA	BOLIVAR	CARTAGENA	NO	NO	NEGATIVO
788	2020-05-19 23:59:44	mayo	CC	INFLUENZA HUMANA POR VIRUS NUEVO	GESTION SALUD	60	M	VIVO	NA	COLOMBIA	BOLIVAR	CARTAGENA	NO	NO	NEGATIVO
789	2020-05-19 23:59:44	mayo	CC	INFLUENZA HUMANA POR VIRUS NUEVO	EMPRESA SOCIAL DEL ESTADO HOSPITAL UNIVERSITARIO DEL CARIBE	45	F	VIVO	NUEVA EPS	COLOMBIA	BOLIVAR	SANTA ROSA	SI	SI	NEGATIVO
790	2020-05-19 23:59:44	mayo	CC	INFLUENZA HUMANA POR VIRUS NUEVO	EMPRESA SOCIAL DEL ESTADO HOSPITAL UNIVERSITARIO DEL CARIBE	36	M	VIVO	NA	COLOMBIA	BOLIVAR	CARTAGENA	NO	NO	POSITIVO
791	2020-05-19 23:59:44	mayo	CC	INFLUENZA HUMANA POR VIRUS NUEVO	CENTRO MEDICO BUENOS AIRES LTDA	63	M	VIVO	NUEVA EPS	COLOMBIA	BOLIVAR	TURBACO	NO	SI	NEGATIVO
792	2020-05-19 23:59:44	mayo	CC	INFLUENZA HUMANA POR VIRUS NUEVO	ESEO HOSPITAL LOCAL CARTAGENA DE INDIAS	30	F	VIVO	NA	COLOMBIA	BOLIVAR	CARTAGENA	SI	SI	NEGATIVO
793	2020-05-19 23:59:44	mayo	RC	Enfermedad Similar a Influenza Infección Respiratoria Aguda Grave (Vigilancia centinela)	ESEO HOSPITAL LOCAL CARTAGENA DE INDIAS	3	F	VIVO	NA	COLOMBIA	BOLIVAR	MARIA LA BAJA	NO	NO	NEGATIVO
794	2020-05-19 23:59:44	mayo	CC	INFECCION RESPIRATORIA AGUDA GRAVE IRAG INUSITADA	DUMIAN MEDICAL SAS CLINICA DEL BOSQUE	86	F	MUERTO	NUEVA EPS	COLOMBIA	BOLIVAR	CARTAGENA	NO	NO	NEGATIVO
795	2020-05-19 23:59:44	mayo	CC	INFLUENZA HUMANA POR VIRUS NUEVO	SERVICIOS SALUD IPS SURA SURAMERICANA	55	F	VIVO	NUEVA EPS	COLOMBIA	BOLIVAR	CARTAGENA	SI	NO	NEGATIVO
796	2020-05-19 23:59:44	mayo	CC	INFLUENZA HUMANA POR VIRUS NUEVO	EMPRESA SOCIAL DEL ESTADO HOSPITAL UNIVERSITARIO DEL CARIBE	22	M	VIVO	NA	COLOMBIA	BOLIVAR	CARTAGENA	NO	NO	NEGATIVO
797	2020-05-19 23:59:44	mayo	CC	INFLUENZA HUMANA POR VIRUS NUEVO	ESE HOSPITAL LOCAL ARJONA	45	F	VIVO	NA	COLOMBIA	BOLIVAR	VILLANUEVA	NO	SI	NEGATIVO
798	2020-05-19 23:59:44	mayo	TI	INFLUENZA HUMANA POR VIRUS NUEVO	ESE HOSPITAL LOCAL ARJONA	16	F	VIVO	NA	COLOMBIA	BOLIVAR	CARTAGENA	NO	NO	POSITIVO
799	2020-05-19 23:59:44	mayo	CC	INFLUENZA HUMANA POR VIRUS NUEVO	IPS CUIDADO SEGURO EN CASA SA	67	M	VIVO	NUEVA EPS	COLOMBIA	BOLIVAR	CARTAGENA	SI	SI	NEGATIVO
800	2020-05-19 23:59:44	mayo	CC	INFLUENZA HUMANA POR VIRUS NUEVO	COOMEVA MEDICINA PREPAGADA	56	F	VIVO	COOMEVA EPS SA	COLOMBIA	BOLIVAR	CARTAGENA	NO	SI	POSITIVO
801	2020-05-19 23:59:44	mayo	CC	INFLUENZA HUMANA POR VIRUS NUEVO	ESE HOSPITAL LOCAL SANTA ROSA DE LIMA	78	F	VIVO	NA	COLOMBIA	BOLIVAR	CLEMENCIA	NO	SI	NEGATIVO
802	2020-05-21 23:59:44	mayo	CC	INFLUENZA HUMANA POR VIRUS NUEVO	ESE HOSPITAL LOCAL SAN SEBASTIAN	38	F	VIVO	NA	COLOMBIA	BOLIVAR	CARTAGENA	NO	NO	NEGATIVO
803	2020-05-21 23:59:44	mayo	TI	INFLUENZA HUMANA POR VIRUS NUEVO	CENTRO MEDICO BUENOS AIRES LTDA	8	F	VIVO	NA	COLOMBIA	BOLIVAR	CARTAGENA	NO	NO	NEGATIVO
804	2020-05-21 23:59:44	mayo	CC	INFLUENZA HUMANA POR VIRUS NUEVO	EMPRESA SOCIAL DEL ESTADO HOSPITAL UNIVERSITARIO DEL CARIBE	67	M	VIVO	NA	COLOMBIA	BOLIVAR	CARTAGENA	NO	NO	NEGATIVO
805	2020-05-21 23:59:44	mayo	CC	INFLUENZA HUMANA POR VIRUS NUEVO	EMPRESA SOCIAL DEL ESTADO HOSPITAL UNIVERSITARIO DEL CARIBE	85	M	VIVO	NA	COLOMBIA	BOLIVAR	MAGANGUE	NO	NO	NEGATIVO
806	2020-05-21 23:59:44	mayo	CC	INFLUENZA HUMANA POR VIRUS NUEVO	IPS FUNDACION COOSALUD	22	M	VIVO	NA	COLOMBIA	BOLIVAR	CARTAGENA	SI	NO	NEGATIVO
807	2020-05-21 23:59:44	mayo	CC	INFLUENZA HUMANA POR VIRUS NUEVO	IPS FUNDACION COOSALUD	40	F	VIVO	NA	COLOMBIA	BOLIVAR	CARTAGENA	NO	NO	NEGATIVO
808	2020-05-21 23:59:44	mayo	TI	INFLUENZA HUMANA POR VIRUS NUEVO	IPS FUNDACION COOSALUD	17	F	VIVO	NA	COLOMBIA	BOLIVAR	CLEMENCIA	NO	NO	NEGATIVO
809	2020-05-21 23:59:44	mayo	CC	INFLUENZA HUMANA POR VIRUS NUEVO	IPS FUNDACION COOSALUD	25	F	VIVO	NA	COLOMBIA	BOLIVAR	CLEMENCIA	NO	NO	NEGATIVO
810	2020-05-21 23:59:44	mayo	CC	INFLUENZA HUMANA POR VIRUS NUEVO	IPS FUNDACION COOSALUD	29	F	VIVO	NA	COLOMBIA	BOLIVAR	CARTAGENA	NO	NO	NEGATIVO
811	2020-05-21 23:59:44	mayo	CC	INFLUENZA HUMANA POR VIRUS NUEVO	Health Cars SAS	52	M	VIVO	NA	COLOMBIA	BOLIVAR	CARTAGENA	NO	SI	NEGATIVO
812	2020-05-21 23:59:44	mayo	CC	INFLUENZA HUMANA POR VIRUS NUEVO	Health Cars SAS	28	M	VIVO	NA	COLOMBIA	BOLIVAR	CARTAGENA	NO	NO	POSITIVO
813	2020-05-21 23:59:44	mayo	CC	INFLUENZA HUMANA POR VIRUS NUEVO	Health Cars SAS	27	F	VIVO	NA	COLOMBIA	BOLIVAR	CARTAGENA	NO	SI	NEGATIVO
814	2020-05-21 23:59:44	mayo	CC	INFLUENZA HUMANA POR VIRUS NUEVO	SEDE 1 CLINICA BLAS DE LEZO SA MEGA URGENCIA	59	M	VIVO	NA	COLOMBIA	BOLIVAR	CARTAGENA	NO	NO	NEGATIVO
815	2020-05-21 23:59:44	mayo	CC	INFLUENZA HUMANA POR VIRUS NUEVO	SALUD Y BIENESTAR DEL CARIBEIPS SA	35	F	VIVO	NA	COLOMBIA	BOLIVAR	TURBACO	NO	NO	NEGATIVO
816	2020-05-22 23:59:44	mayo	TI	INFLUENZA HUMANA POR VIRUS NUEVO	IPS CUIDADO SEGURO EN CASA SA	13	F	VIVO	NA	COLOMBIA	BOLIVAR	CARTAGENA	NO	SI	NEGATIVO
817	2020-05-22 23:59:44	mayo	RC	INFLUENZA HUMANA POR VIRUS NUEVO	IPS CUIDADO SEGURO EN CASA SA	4	F	VIVO	NA	COLOMBIA	BOLIVAR	CARTAGENA	NO	SI	NEGATIVO
818	2020-05-22 23:59:44	mayo	CC	INFLUENZA HUMANA POR VIRUS NUEVO	IPS CUIDADO SEGURO EN CASA SA	68	M	VIVO	NA	COLOMBIA	BOLIVAR	CARTAGENA	NO	NO	NEGATIVO
819	2020-05-22 23:59:44	mayo	TI	INFLUENZA HUMANA POR VIRUS NUEVO	IPS CUIDADO SEGURO EN CASA SA	9	M	VIVO	NA	COLOMBIA	BOLIVAR	EL CARMEN DE BOLIVAR	NO	NO	NEGATIVO
820	2020-05-22 23:59:44	mayo	CC	INFLUENZA HUMANA POR VIRUS NUEVO	IPS FUNDACION COOSALUD	37	M	VIVO	NA	COLOMBIA	BOLIVAR	CARTAGENA	NO	SI	NEGATIVO
821	2020-05-22 23:59:44	mayo	CC	INFLUENZA HUMANA POR VIRUS NUEVO	IPS FUNDACION COOSALUD	47	F	VIVO	NA	COLOMBIA	BOLIVAR	CARTAGENA	NO	NO	NEGATIVO
822	2020-05-22 23:59:44	mayo	CC	INFLUENZA HUMANA POR VIRUS NUEVO	ESEO HOSPITAL LOCAL CARTAGENA DE INDIAS	45	F	VIVO	NA	COLOMBIA	BOLIVAR	CARTAGENA	NO	NO	NEGATIVO
823	2020-05-22 23:59:44	mayo	CC	INFLUENZA HUMANA POR VIRUS NUEVO	IPS CUIDADO SEGURO EN CASA SA	30	F	VIVO	COOMEVA EPS SA	COLOMBIA	BOLIVAR	CARTAGENA	NO	NO	NEGATIVO
824	2020-05-22 23:59:44	mayo	CC	INFLUENZA HUMANA POR VIRUS NUEVO	HOSPITAL NAVAL DE CARTAGENA	20	M	VIVO	NA	COLOMBIA	BOLIVAR	CARTAGENA	NO	SI	NEGATIVO
825	2020-05-22 23:59:44	mayo	CC	INFLUENZA HUMANA POR VIRUS NUEVO	EMPRESA SOCIAL DEL ESTADO HOSPITAL UNIVERSITARIO DEL CARIBE	51	M	VIVO	NA	COLOMBIA	BOLIVAR	CARTAGENA	NO	NO	POSITIVO
826	2020-05-22 23:59:44	mayo	CC	INFLUENZA HUMANA POR VIRUS NUEVO	EMPRESA SOCIAL DEL ESTADO HOSPITAL UNIVERSITARIO DEL CARIBE	44	F	MUERTO	NA	COLOMBIA	BOLIVAR	CARTAGENA	NO	NO	NEGATIVO
827	2020-05-22 23:59:44	mayo	CC	INFLUENZA HUMANA POR VIRUS NUEVO	SERVICIOS SALUD IPS SURA SURAMERICANA	31	F	VIVO	NA	COLOMBIA	BOLIVAR	CARTAGENA	SI	SI	NEGATIVO
828	2020-05-22 23:59:44	mayo	CC	INFLUENZA HUMANA POR VIRUS NUEVO	IPS CUIDADO SEGURO EN CASA SA	51	M	VIVO	NA	COLOMBIA	BOLIVAR	CARTAGENA	NO	NO	NEGATIVO
829	2020-05-22 23:59:44	mayo	RC	INFLUENZA HUMANA POR VIRUS NUEVO	IPS CUIDADO SEGURO EN CASA SA	4	M	VIVO	NA	COLOMBIA	BOLIVAR	CARTAGENA	NO	SI	NEGATIVO
830	2020-05-23 23:59:44	mayo	CC	INFECCION RESPIRATORIA AGUDA GRAVE IRAG INUSITADA	ESTRIOSLTDA	74	F	VIVO	NA	COLOMBIA	BOLIVAR	MARIA LA BAJA	NO	NO	NEGATIVO
831	2020-05-23 23:59:44	mayo	CC	INFECCION RESPIRATORIA AGUDA GRAVE IRAG INUSITADA	PROMOTORA BOCAGRANDE S.A "PROBOCA S.A"	60	M	VIVO	NA	COLOMBIA	BOLIVAR	CARTAGENA	NO	NO	NEGATIVO
832	2020-05-23 23:59:44	mayo	RC	INFLUENZA HUMANA POR VIRUS NUEVO	CENTRO MEDICO BUENOS AIRES LTDA	9	M	VIVO	NUEVA EPS	COLOMBIA	BOLIVAR	CARTAGENA	NO	SI	NEGATIVO
833	2020-05-23 23:59:44	mayo	CC	INFLUENZA HUMANA POR VIRUS NUEVO	CENTRO MEDICO BUENOS AIRES LTDA	86	F	VIVO	NUEVA EPS	COLOMBIA	BOLIVAR	CARTAGENA	NO	NO	NEGATIVO
834	2020-05-23 23:59:44	mayo	CC	INFLUENZA HUMANA POR VIRUS NUEVO	CLINICA LA ERMITA DE CARTAGENA	27	M	VIVO	NA	COLOMBIA	BOLIVAR	CARTAGENA	SI	SI	NEGATIVO
835	2020-05-23 23:59:44	mayo	CC	INFLUENZA HUMANA POR VIRUS NUEVO	ESE HOSPITAL LOCAL ARJONA	67	F	VIVO	NA	COLOMBIA	BOLIVAR	VILLANUEVA	NO	NO	POSITIVO
836	2020-05-23 23:59:44	mayo	CC	INFLUENZA HUMANA POR VIRUS NUEVO	ESEO HOSPITAL LOCAL CARTAGENA DE INDIAS	50	F	VIVO	NA	COLOMBIA	BOLIVAR	CARTAGENA	SI	SI	NEGATIVO
837	2020-05-23 23:59:44	mayo	CC	INFLUENZA HUMANA POR VIRUS NUEVO	ESEO HOSPITAL LOCAL CARTAGENA DE INDIAS	36	F	VIVO	COOMEVA EPS SA	COLOMBIA	BOLIVAR	CARTAGENA	NO	NO	NEGATIVO
838	2020-05-23 23:59:44	mayo	CC	INFLUENZA HUMANA POR VIRUS NUEVO	ESEO HOSPITAL LOCAL CARTAGENA DE INDIAS	72	M	VIVO	NUEVA EPS	COLOMBIA	BOLIVAR	CARTAGENA	NO	NO	NEGATIVO
839	2020-05-23 23:59:44	mayo	CC	INFLUENZA HUMANA POR VIRUS NUEVO	ESEO HOSPITAL LOCAL CARTAGENA DE INDIAS	33	M	VIVO	NA	COLOMBIA	BOLIVAR	CARTAGENA	NO	NO	NEGATIVO
840	2020-05-23 23:59:44	mayo	CC	INFLUENZA HUMANA POR VIRUS NUEVO	ESEO HOSPITAL LOCAL CARTAGENA DE INDIAS	25	M	VIVO	NA	COLOMBIA	BOLIVAR	CARTAGENA	NO	NO	NEGATIVO
841	2020-05-23 23:59:44	mayo	CC	INFLUENZA HUMANA POR VIRUS NUEVO	ESEO HOSPITAL LOCAL CARTAGENA DE INDIAS	80	M	VIVO	NA	COLOMBIA	BOLIVAR	CARTAGENA	NO	NO	NEGATIVO
842	2020-05-23 23:59:44	mayo	CC	INFLUENZA HUMANA POR VIRUS NUEVO	ESEO HOSPITAL LOCAL CARTAGENA DE INDIAS	36	F	VIVO	NA	COLOMBIA	BOLIVAR	CARTAGENA	SI	SI	NEGATIVO
843	2020-05-23 23:59:44	mayo	TI	INFLUENZA HUMANA POR VIRUS NUEVO	ESEO HOSPITAL LOCAL CARTAGENA DE INDIAS	10	M	VIVO	NA	COLOMBIA	BOLIVAR	TURBACO	NO	NO	NEGATIVO
844	2020-05-23 23:59:44	mayo	CC	INFLUENZA HUMANA POR VIRUS NUEVO	ESEO HOSPITAL LOCAL CARTAGENA DE INDIAS	65	F	VIVO	NA	COLOMBIA	BOLIVAR	CARTAGENA	SI	SI	NEGATIVO
845	2020-05-23 23:59:44	mayo	CC	INFLUENZA HUMANA POR VIRUS NUEVO	ESEO HOSPITAL LOCAL CARTAGENA DE INDIAS	35	F	VIVO	NA	COLOMBIA	BOLIVAR	CARTAGENA	NO	NO	NEGATIVO
846	2020-05-23 23:59:44	mayo	CC	INFLUENZA HUMANA POR VIRUS NUEVO	ESEO HOSPITAL LOCAL CARTAGENA DE INDIAS	30	F	VIVO	COOMEVA EPS SA	COLOMBIA	BOLIVAR	CARTAGENA	SI	SI	NEGATIVO
847	2020-05-23 23:59:44	mayo	CC	INFLUENZA HUMANA POR VIRUS NUEVO	CLINICA BLAS DE LEZO SA	26	F	VIVO	NUEVA EPS	COLOMBIA	BOLIVAR	MAGANGUE	SI	NO	NEGATIVO
848	2020-05-23 23:59:44	mayo	CC	INFLUENZA HUMANA POR VIRUS NUEVO	GESTION SALUD	22	M	VIVO	NA	COLOMBIA	BOLIVAR	CARTAGENA	NO	NO	POSITIVO
849	2020-05-23 23:59:44	mayo	TI	INFLUENZA HUMANA POR VIRUS NUEVO	IPS FUNDACION COOSALUD	9	F	VIVO	NA	COLOMBIA	BOLIVAR	CARTAGENA	NO	NO	NEGATIVO
850	2020-05-24 23:59:44	mayo	CC	INFLUENZA HUMANA POR VIRUS NUEVO	IPS SALUD DEL CARIBE SA	34	M	VIVO	NUEVA EPS	COLOMBIA	BOLIVAR	CARTAGENA	NO	NO	NEGATIVO
851	2020-05-24 23:59:44	mayo	CC	INFLUENZA HUMANA POR VIRUS NUEVO	IPS SALUD DEL CARIBE SA	35	M	VIVO	NA	COLOMBIA	BOLIVAR	CARTAGENA	NO	NO	NEGATIVO
852	2020-05-24 23:59:44	mayo	RC	INFLUENZA HUMANA POR VIRUS NUEVO	IPS SALUD DEL CARIBE SA	4	F	VIVO	NA	COLOMBIA	BOLIVAR	CARTAGENA	NO	SI	NEGATIVO
853	2020-05-24 23:59:44	mayo	TI	INFLUENZA HUMANA POR VIRUS NUEVO	IPS SALUD DEL CARIBE SA	16	F	VIVO	NA	COLOMBIA	BOLIVAR	CARTAGENA	NO	NO	NEGATIVO
854	2020-05-24 23:59:44	mayo	CC	INFLUENZA HUMANA POR VIRUS NUEVO	IPS SALUD DEL CARIBE SA	65	M	VIVO	NA	COLOMBIA	BOLIVAR	CARTAGENA	NO	NO	NEGATIVO
855	2020-05-26 23:59:44	mayo	CC	INFLUENZA HUMANA POR VIRUS NUEVO	ESEO HOSPITAL LOCAL CARTAGENA DE INDIAS	19	M	VIVO	NA	COLOMBIA	BOLIVAR	CARTAGENA	NO	SI	NEGATIVO
856	2020-05-26 23:59:44	mayo	CC	INFLUENZA HUMANA POR VIRUS NUEVO	ESEO HOSPITAL LOCAL CARTAGENA DE INDIAS	24	F	VIVO	NA	COLOMBIA	BOLIVAR	CARTAGENA	NO	SI	NEGATIVO
857	2020-05-26 23:59:44	mayo	CC	INFLUENZA HUMANA POR VIRUS NUEVO	IPS CUIDADO SEGURO EN CASA SA	52	M	VIVO	NUEVA EPS	COLOMBIA	BOLIVAR	CARTAGENA	NO	NO	NEGATIVO
858	2020-05-26 23:59:44	mayo	CC	INFLUENZA HUMANA POR VIRUS NUEVO	CENTRO MEDICO CRECER	57	F	VIVO	NA	COLOMBIA	BOLIVAR	CARTAGENA	SI	SI	NEGATIVO
859	2020-05-26 23:59:44	mayo	CC	INFLUENZA HUMANA POR VIRUS NUEVO	GESTION SALUD	21	M	VIVO	NA	COLOMBIA	BOLIVAR	CARTAGENA	NO	NO	NEGATIVO
860	2020-05-26 23:59:44	mayo	CC	INFLUENZA HUMANA POR VIRUS NUEVO	IPS CUIDADO SEGURO EN CASA SA	71	F	VIVO	NUEVA EPS	COLOMBIA	BOLIVAR	CARTAGENA	NO	SI	NEGATIVO
861	2020-05-26 23:59:44	mayo	CC	INFLUENZA HUMANA POR VIRUS NUEVO	IPS CUIDADO SEGURO EN CASA SA	42	M	VIVO	NA	COLOMBIA	BOLIVAR	CARTAGENA	NO	SI	NEGATIVO
862	2020-05-26 23:59:44	mayo	CC	INFLUENZA HUMANA POR VIRUS NUEVO	IPS CUIDADO SEGURO EN CASA SA	38	F	VIVO	NA	COLOMBIA	BOLIVAR	CARTAGENA	NO	SI	NEGATIVO
863	2020-05-26 23:59:44	mayo	PEP	INFLUENZA HUMANA POR VIRUS NUEVO	IPS CUIDADO SEGURO EN CASA SA	22	F	VIVO	NA	COLOMBIA	BOLIVAR	CARTAGENA	NO	SI	NEGATIVO
864	2020-05-26 23:59:44	mayo	CC	INFLUENZA HUMANA POR VIRUS NUEVO	IPS CUIDADO SEGURO EN CASA SA	43	F	VIVO	NA	COLOMBIA	BOLIVAR	CARTAGENA	NO	SI	NEGATIVO
865	2020-05-26 23:59:44	mayo	CC	INFLUENZA HUMANA POR VIRUS NUEVO	IPS CUIDADO SEGURO EN CASA SA	20	F	VIVO	NA	COLOMBIA	BOLIVAR	CARTAGENA	NO	SI	NEGATIVO
866	2020-05-26 23:59:44	mayo	CC	INFLUENZA HUMANA POR VIRUS NUEVO	IPS CUIDADO SEGURO EN CASA SA	30	M	VIVO	NA	COLOMBIA	BOLIVAR	SAN JACINTO	NO	NO	NEGATIVO
867	2020-05-26 23:59:44	mayo	CC	INFLUENZA HUMANA POR VIRUS NUEVO	IPS CUIDADO SEGURO EN CASA SA	41	M	VIVO	NA	COLOMBIA	BOLIVAR	SAN JACINTO	NO	NO	NEGATIVO
868	2020-05-26 23:59:44	mayo	CC	INFLUENZA HUMANA POR VIRUS NUEVO	ESE HOSPITAL LOCAL SANTA ROSA DE LIMA	24	M	VIVO	NA	COLOMBIA	BOLIVAR	SANTA ROSA	NO	NO	NEGATIVO
869	2020-05-26 23:59:44	mayo	CC	INFLUENZA HUMANA POR VIRUS NUEVO	ESE HOSPITAL LOCAL SANTA ROSA DE LIMA	10	F	VIVO	NA	COLOMBIA	BOLIVAR	SANTA ROSA	NO	SI	NEGATIVO
870	2020-05-26 23:59:44	mayo	CC	INFLUENZA HUMANA POR VIRUS NUEVO	DUMIAN MEDICAL SAS CLINICA DEL BOSQUE	44	M	VIVO	NA	COLOMBIA	BOLIVAR	MOMPOS	NO	NO	NEGATIVO
871	2020-05-26 23:59:44	mayo	CC	INFLUENZA HUMANA POR VIRUS NUEVO	ESE HOSPITAL LOCAL ARJONA	52	F	VIVO	NA	COLOMBIA	BOLIVAR	VILLANUEVA	NO	SI	NEGATIVO
872	2020-05-26 23:59:44	mayo	CC	INFLUENZA HUMANA POR VIRUS NUEVO	EMPRESA SOCIAL DEL ESTADO HOSPITAL UNIVERSITARIO DEL CARIBE	57	F	VIVO	NA	COLOMBIA	BOLIVAR	CARTAGENA	NO	NO	POSITIVO
873	2020-05-26 23:59:44	mayo	CE	INFLUENZA HUMANA POR VIRUS NUEVO	EMPRESA SOCIAL DEL ESTADO HOSPITAL UNIVERSITARIO DEL CARIBE	23	M	VIVO	NA	COLOMBIA	BOLIVAR	CARTAGENA	NO	NO	POSITIVO
874	2020-05-26 23:59:44	mayo	CC	INFLUENZA HUMANA POR VIRUS NUEVO	IPS CUIDADO SEGURO EN CASA SA	52	M	VIVO	NA	COLOMBIA	BOLIVAR	SAN JUAN NEPOMUCENO	NO	NO	NEGATIVO
875	2020-05-26 23:59:44	mayo	CE	INFLUENZA HUMANA POR VIRUS NUEVO	IPS CUIDADO SEGURO EN CASA SA	23	M	VIVO	NA	COLOMBIA	BOLIVAR	CARTAGENA	NO	SI	NEGATIVO
876	2020-05-26 23:59:44	mayo	CC	INFLUENZA HUMANA POR VIRUS NUEVO	ESEO HOSPITAL LOCAL CARTAGENA DE INDIAS	26	F	VIVO	NA	COLOMBIA	BOLIVAR	CARTAGENA	NO	SI	NEGATIVO
877	2020-05-26 23:59:44	mayo	CC	INFLUENZA HUMANA POR VIRUS NUEVO	CLINICA MADRE BERNARDA COMUNIDAD DE HERMANAS FRANC	31	F	VIVO	NA	COLOMBIA	BOLIVAR	CARTAGENA	SI	SI	NEGATIVO
878	2020-05-27 23:59:44	mayo	CC	INFLUENZA HUMANA POR VIRUS NUEVO	IPS CUIDADO SEGURO EN CASA SA	27	F	VIVO	NA	COLOMBIA	BOLIVAR	CARTAGENA	NO	NO	NEGATIVO
879	2020-05-27 23:59:44	mayo	CC	INFLUENZA HUMANA POR VIRUS NUEVO	CENTRO MEDICO BUENOS AIRES LTDA	57	F	VIVO	NUEVA EPS	COLOMBIA	BOLIVAR	CARTAGENA	SI	SI	NEGATIVO
880	2020-05-27 23:59:44	mayo	CC	INFLUENZA HUMANA POR VIRUS NUEVO	CENTRO MEDICO BUENOS AIRES LTDA	32	M	VIVO	COOMEVA EPS SA	COLOMBIA	BOLIVAR	CARTAGENA	NO	NO	NEGATIVO
881	2020-05-27 23:59:44	mayo	CC	INFLUENZA HUMANA POR VIRUS NUEVO	CENTRO MEDICO BUENOS AIRES LTDA	25	F	VIVO	COOMEVA EPS SA	COLOMBIA	BOLIVAR	CARTAGENA	NO	SI	NEGATIVO
882	2020-05-27 23:59:44	mayo	TI	INFLUENZA HUMANA POR VIRUS NUEVO	IPS CUIDADO SEGURO EN CASA SA	8	M	VIVO	NA	COLOMBIA	BOLIVAR	CARTAGENA	NO	SI	NEGATIVO
883	2020-05-27 23:59:44	mayo	CC	INFLUENZA HUMANA POR VIRUS NUEVO	ESEO HOSPITAL LOCAL CARTAGENA DE INDIAS	75	F	MUERTO	NA	COLOMBIA	BOLIVAR	CARTAGENA	NO	NO	POSITIVO
884	2020-05-27 23:59:44	mayo	CC	INFLUENZA HUMANA POR VIRUS NUEVO	EMPRESA SOCIAL DEL ESTADO HOSPITAL UNIVERSITARIO DEL CARIBE	65	M	VIVO	NA	COLOMBIA	BOLIVAR	CARTAGENA	NO	NO	NEGATIVO
885	2020-05-27 23:59:44	mayo	CC	INFLUENZA HUMANA POR VIRUS NUEVO	EMPRESA SOCIAL DEL ESTADO HOSPITAL UNIVERSITARIO DEL CARIBE	40	M	VIVO	NA	COLOMBIA	BOLIVAR	CARTAGENA	NO	NO	POSITIVO
886	2020-05-27 23:59:44	mayo	CC	INFLUENZA HUMANA POR VIRUS NUEVO	EMPRESA SOCIAL DEL ESTADO HOSPITAL UNIVERSITARIO DEL CARIBE	55	M	VIVO	NA	COLOMBIA	BOLIVAR	CARTAGENA	NO	NO	POSITIVO
887	2020-05-27 23:59:44	mayo	CC	INFLUENZA HUMANA POR VIRUS NUEVO	ESE HOSPITAL LOCAL ARJONA	60	M	VIVO	NA	COLOMBIA	BOLIVAR	ARJONA	NO	SI	POSITIVO
888	2020-05-27 23:59:44	mayo	CC	INFLUENZA HUMANA POR VIRUS NUEVO	PROMOTORA BOCAGRANDE S.A "PROBOCA S.A"	84	F	MUERTO	NA	COLOMBIA	BOLIVAR	CARTAGENA	NO	NO	POSITIVO
889	2020-05-27 23:59:44	mayo	CC	INFLUENZA HUMANA POR VIRUS NUEVO	PROMOTORA BOCAGRANDE S.A "PROBOCA S.A"	73	M	VIVO	NA	COLOMBIA	BOLIVAR	CARTAGENA	NO	NO	NEGATIVO
890	2020-05-27 23:59:44	mayo	CC	INFLUENZA HUMANA POR VIRUS NUEVO	PROMOTORA BOCAGRANDE S.A "PROBOCA S.A"	82	F	VIVO	NA	COLOMBIA	BOLIVAR	MOMPOS	NO	SI	NEGATIVO
891	2020-05-27 23:59:44	mayo	CC	INFLUENZA HUMANA POR VIRUS NUEVO	IPS CUIDADO SEGURO EN CASA SA	38	F	VIVO	COOMEVA EPS SA	COLOMBIA	BOLIVAR	TURBACO	NO	SI	NEGATIVO
892	2020-05-27 23:59:44	mayo	CC	INFLUENZA HUMANA POR VIRUS NUEVO	ESEO HOSPITAL LOCAL CARTAGENA DE INDIAS	46	F	VIVO	NA	COLOMBIA	BOLIVAR	CARTAGENA	NO	NO	NEGATIVO
893	2020-05-28 23:59:44	mayo	CC	INFLUENZA HUMANA POR VIRUS NUEVO	EMPRESA SOCIAL DEL ESTADO HOSPITAL UNIVERSITARIO DEL CARIBE	46	M	VIVO	NA	COLOMBIA	BOLIVAR	CARTAGENA	NO	NO	NEGATIVO
894	2020-05-28 23:59:44	mayo	CC	INFLUENZA HUMANA POR VIRUS NUEVO	CENTRO MEDICO BUENOS AIRES LTDA	51	F	VIVO	NUEVA EPS	COLOMBIA	BOLIVAR	CARTAGENA	NO	SI	NEGATIVO
895	2020-05-28 23:59:44	mayo	CC	INFLUENZA HUMANA POR VIRUS NUEVO	IPS CUIDADO SEGURO EN CASA SA	62	M	VIVO	NA	COLOMBIA	BOLIVAR	CARTAGENA	NO	SI	NEGATIVO
896	2020-05-28 23:59:44	mayo	TI	INFLUENZA HUMANA POR VIRUS NUEVO	IPS CUIDADO SEGURO EN CASA SA	14	F	VIVO	NA	COLOMBIA	BOLIVAR	TURBACO	NO	SI	NEGATIVO
897	2020-05-28 23:59:44	mayo	TI	INFLUENZA HUMANA POR VIRUS NUEVO	ESE HOSPITAL LOCAL ARJONA	11	M	VIVO	COOMEVA EPS SA	COLOMBIA	BOLIVAR	VILLANUEVA	NO	NO	NEGATIVO
898	2020-05-28 23:59:44	mayo	CC	INFLUENZA HUMANA POR VIRUS NUEVO	ESE HOSPITAL LOCAL SANTA ROSA DE LIMA	70	M	VIVO	NA	COLOMBIA	BOLIVAR	CLEMENCIA	NO	SI	NEGATIVO
899	2020-05-28 23:59:44	mayo	CC	INFLUENZA HUMANA POR VIRUS NUEVO	ESEO HOSPITAL LOCAL CARTAGENA DE INDIAS	21	F	VIVO	NA	COLOMBIA	BOLIVAR	CARTAGENA	SI	SI	NEGATIVO
900	2020-05-28 23:59:44	mayo	CC	INFLUENZA HUMANA POR VIRUS NUEVO	ESEO HOSPITAL LOCAL CARTAGENA DE INDIAS	35	M	VIVO	NA	COLOMBIA	BOLIVAR	CARTAGENA	SI	SI	NEGATIVO
901	2020-05-28 23:59:44	mayo	CC	Enfermedad Similar a Influenza Infección Respiratoria Aguda Grave (Vigilancia centinela)	CLINICA BARU	82	F	VIVO	NUEVA EPS	COLOMBIA	BOLIVAR	CARTAGENA	NO	NO	POSITIVO
902	2020-05-28 23:59:44	mayo	CC	INFLUENZA HUMANA POR VIRUS NUEVO	GESTION SALUD	19	M	VIVO	NA	COLOMBIA	BOLIVAR	CARTAGENA	NO	SI	NEGATIVO
903	2020-05-28 23:59:44	mayo	CC	INFECCION RESPIRATORIA AGUDA GRAVE IRAG INUSITADA	GESTION SALUD	44	M	VIVO	NA	COLOMBIA	BOLIVAR	CARTAGENA	NO	NO	NEGATIVO
904	2020-05-28 23:59:44	mayo	CC	INFLUENZA HUMANA POR VIRUS NUEVO	CLINICA MADRE BERNARDA COMUNIDAD DE HERMANAS FRANC	27	M	VIVO	NA	COLOMBIA	BOLIVAR	CARTAGENA	SI	SI	NEGATIVO
905	2020-05-28 23:59:44	mayo	CC	INFLUENZA HUMANA POR VIRUS NUEVO	IPS CUIDADO SEGURO EN CASA SA	50	F	VIVO	NA	COLOMBIA	BOLIVAR	CARTAGENA	NO	SI	NEGATIVO
906	2020-05-28 23:59:44	mayo	CC	INFLUENZA HUMANA POR VIRUS NUEVO	IPS CUIDADO SEGURO EN CASA SA	65	M	VIVO	NA	COLOMBIA	BOLIVAR	CARTAGENA	NO	SI	NEGATIVO
907	2020-05-28 23:59:44	mayo	TI	INFLUENZA HUMANA POR VIRUS NUEVO	IPS CUIDADO SEGURO EN CASA SA	17	F	VIVO	NA	COLOMBIA	BOLIVAR	SAN JUAN NEPOMUCENO	NO	NO	NEGATIVO
908	2020-05-29 23:59:44	mayo	CC	INFLUENZA HUMANA POR VIRUS NUEVO	IPS CUIDADO SEGURO EN CASA SA	25	F	VIVO	NA	COLOMBIA	BOLIVAR	ARJONA	NO	SI	NEGATIVO
909	2020-05-29 23:59:44	mayo	CC	INFLUENZA HUMANA POR VIRUS NUEVO	Health Cars SAS	46	M	VIVO	NUEVA EPS	COLOMBIA	BOLIVAR	CARTAGENA	NO	SI	NEGATIVO
910	2020-05-29 23:59:44	mayo	CC	INFLUENZA HUMANA POR VIRUS NUEVO	IPS CUIDADO SEGURO EN CASA SA	0	F	VIVO	SALUD TOTAL SA EPS	COLOMBIA	NA	NA	SI	SI	NEGATIVO
911	2020-05-29 23:59:44	mayo	CC	INFLUENZA HUMANA POR VIRUS NUEVO	IPS CUIDADO SEGURO EN CASA SA	67	F	VIVO	NA	COLOMBIA	BOLIVAR	CARTAGENA	NO	SI	NEGATIVO
912	2020-05-29 23:59:44	mayo	TI	INFLUENZA HUMANA POR VIRUS NUEVO	IPS CUIDADO SEGURO EN CASA SA	17	M	VIVO	NA	COLOMBIA	BOLIVAR	CARTAGENA	NO	SI	POSITIVO
913	2020-05-29 23:59:44	mayo	CC	INFLUENZA HUMANA POR VIRUS NUEVO	IPS CUIDADO SEGURO EN CASA SA	26	M	VIVO	NA	COLOMBIA	BOLIVAR	CARTAGENA	NO	SI	NEGATIVO
914	2020-05-29 23:59:44	mayo	CC	INFLUENZA HUMANA POR VIRUS NUEVO	IPS CUIDADO SEGURO EN CASA SA	8	F	VIVO	NA	COLOMBIA	BOLIVAR	CARTAGENA	NO	SI	NEGATIVO
915	2020-05-29 23:59:44	mayo	CC	INFLUENZA HUMANA POR VIRUS NUEVO	IPS CUIDADO SEGURO EN CASA SA	18	F	VIVO	NA	COLOMBIA	BOLIVAR	CARTAGENA	NO	SI	NEGATIVO
916	2020-05-29 23:59:44	mayo	CC	INFLUENZA HUMANA POR VIRUS NUEVO	IPS CUIDADO SEGURO EN CASA SA	42	F	VIVO	NA	COLOMBIA	BOLIVAR	CARTAGENA	NO	SI	NEGATIVO
917	2020-05-30 23:59:44	mayo	CC	INFLUENZA HUMANA POR VIRUS NUEVO	DUMIAN MEDICAL SAS CLINICA DEL BOSQUE	90	M	VIVO	NUEVA EPS	COLOMBIA	BOLIVAR	CARTAGENA	NO	NO	POSITIVO
918	2020-05-30 23:59:44	mayo	CC	INFECCION RESPIRATORIA AGUDA GRAVE IRAG INUSITADA	SEDE 1 CLINICA BLAS DE LEZO SA MEGA URGENCIA	88	F	VIVO	NA	COLOMBIA	BOLIVAR	CARTAGENA	NO	NO	NEGATIVO
919	2020-05-30 23:59:44	mayo	CC	INFLUENZA HUMANA POR VIRUS NUEVO	ESEO HOSPITAL LOCAL CARTAGENA DE INDIAS	21	M	VIVO	NA	COLOMBIA	BOLIVAR	CARTAGENA	NO	SI	NEGATIVO
920	2020-05-30 23:59:44	mayo	CC	INFLUENZA HUMANA POR VIRUS NUEVO	ESEO HOSPITAL LOCAL CARTAGENA DE INDIAS	20	M	VIVO	NA	COLOMBIA	BOLIVAR	CARTAGENA	NO	SI	POSITIVO
921	2020-05-30 23:59:44	mayo	TI	INFLUENZA HUMANA POR VIRUS NUEVO	SOCIEDAD SAN JOSE DE TORICES S.A	10	M	VIVO	NA	COLOMBIA	BOLIVAR	CARTAGENA	NO	SI	NEGATIVO
922	2020-05-30 23:59:44	mayo	CC	INFLUENZA HUMANA POR VIRUS NUEVO	SOCIEDAD SAN JOSE DE TORICES S.A	25	M	VIVO	NA	COLOMBIA	BOLIVAR	CARTAGENA	NO	SI	NEGATIVO
923	2020-05-30 23:59:44	mayo	CC	INFLUENZA HUMANA POR VIRUS NUEVO	PROMOTORA BOCAGRANDE S.A "PROBOCA S.A"	59	M	VIVO	NA	COLOMBIA	BOLIVAR	VILLANUEVA	NO	SI	NEGATIVO
924	2020-05-30 23:59:44	mayo	CC	INFLUENZA HUMANA POR VIRUS NUEVO	Health Cars SAS	21	M	VIVO	NA	COLOMBIA	BOLIVAR	CARTAGENA	NO	NO	NEGATIVO
925	2020-05-30 23:59:44	mayo	TI	INFLUENZA HUMANA POR VIRUS NUEVO	IPS FUNDACION COOSALUD	9	M	VIVO	NA	COLOMBIA	BOLIVAR	CARTAGENA	NO	SI	NEGATIVO
926	2020-05-30 23:59:44	mayo	CC	INFLUENZA HUMANA POR VIRUS NUEVO	IPS FUNDACION COOSALUD	24	F	VIVO	NA	COLOMBIA	BOLIVAR	CARTAGENA	NO	NO	NEGATIVO
927	2020-05-30 23:59:44	mayo	CC	INFLUENZA HUMANA POR VIRUS NUEVO	IPS FUNDACION COOSALUD	37	M	VIVO	NA	COLOMBIA	BOLIVAR	CARTAGENA	NO	NO	NEGATIVO
928	2020-05-30 23:59:44	mayo	CC	INFLUENZA HUMANA POR VIRUS NUEVO	IPS FUNDACION COOSALUD	40	F	VIVO	NA	COLOMBIA	BOLIVAR	CARTAGENA	NO	SI	NEGATIVO
929	2020-05-30 23:59:44	mayo	CC	INFLUENZA HUMANA POR VIRUS NUEVO	IPS FUNDACION COOSALUD	65	M	VIVO	NA	COLOMBIA	BOLIVAR	CARTAGENA	NO	SI	NEGATIVO
930	2020-05-30 23:59:44	mayo	CC	INFLUENZA HUMANA POR VIRUS NUEVO	IPS FUNDACION COOSALUD	62	F	VIVO	NA	COLOMBIA	BOLIVAR	CARTAGENA	NO	SI	NEGATIVO
931	2020-05-30 23:59:44	mayo	RC	INFLUENZA HUMANA POR VIRUS NUEVO	IPS FUNDACION COOSALUD	1	F	VIVO	NA	COLOMBIA	BOLIVAR	CARTAGENA	NO	SI	NEGATIVO
932	2020-05-30 23:59:44	mayo	CC	INFLUENZA HUMANA POR VIRUS NUEVO	IPS FUNDACION COOSALUD	37	M	VIVO	NA	COLOMBIA	BOLIVAR	CARTAGENA	NO	SI	NEGATIVO
933	2020-05-30 23:59:44	mayo	CC	INFLUENZA HUMANA POR VIRUS NUEVO	IPS FUNDACION COOSALUD	35	M	VIVO	NA	COLOMBIA	BOLIVAR	CARTAGENA	NO	SI	NEGATIVO
934	2020-05-30 23:59:44	mayo	CC	INFLUENZA HUMANA POR VIRUS NUEVO	IPS CUIDADO SEGURO EN CASA SA	54	F	VIVO	COOMEVA EPS SA	COLOMBIA	BOLIVAR	CARTAGENA	NO	SI	NEGATIVO
935	2020-05-30 23:59:44	mayo	CC	INFLUENZA HUMANA POR VIRUS NUEVO	IPS CUIDADO SEGURO EN CASA SA	84	F	VIVO	NA	COLOMBIA	BOLIVAR	CARTAGENA	NO	SI	NEGATIVO
936	2020-05-31 23:59:44	mayo	CC	INFLUENZA HUMANA POR VIRUS NUEVO	PROMOTORA BOCAGRANDE S.A "PROBOCA S.A"	57	M	VIVO	NA	COLOMBIA	BOLIVAR	CARTAGENA	NO	NO	POSITIVO
937	2020-05-31 23:59:44	mayo	CC	INFLUENZA HUMANA POR VIRUS NUEVO	CLINICA LA ERMITA SAS	51	M	VIVO	COOMEVA EPS SA	COLOMBIA	BOLIVAR	CARTAGENA	NO	NO	POSITIVO
938	2020-05-31 23:59:44	mayo	CC	INFLUENZA HUMANA POR VIRUS NUEVO	GESTION SALUD	68	M	VIVO	NA	COLOMBIA	BOLIVAR	CARTAGENA	NO	NO	NEGATIVO
939	2020-05-31 23:59:44	mayo	CC	INFLUENZA HUMANA POR VIRUS NUEVO	GESTION SALUD	74	F	MUERTO	NA	COLOMBIA	BOLIVAR	CARTAGENA	NO	NO	NEGATIVO
940	2020-05-31 23:59:44	mayo	CC	INFLUENZA HUMANA POR VIRUS NUEVO	ORGANIZACION CLINICA GENERAL DEL NORTE	72	F	VIVO	NA	COLOMBIA	BOLIVAR	CARTAGENA	NO	SI	NEGATIVO
941	2020-05-31 23:59:44	mayo	CC	INFLUENZA HUMANA POR VIRUS NUEVO	HOSPITAL INFANTIL NAPOLEON FRANCO PAREJA	45	F	VIVO	COOMEVA EPS SA	COLOMBIA	BOLIVAR	CARTAGENA	SI	SI	NEGATIVO
942	2020-05-31 23:59:44	mayo	CC	INFLUENZA HUMANA POR VIRUS NUEVO	HOSPITAL INFANTIL NAPOLEON FRANCO PAREJA	34	M	VIVO	NA	COLOMBIA	BOLIVAR	CARTAGENA	SI	SI	NEGATIVO
943	2020-05-31 23:59:44	mayo	CC	INFLUENZA HUMANA POR VIRUS NUEVO	HOSPITAL INFANTIL NAPOLEON FRANCO PAREJA	42	F	VIVO	COOMEVA EPS SA	COLOMBIA	BOLIVAR	CARTAGENA	SI	SI	NEGATIVO
944	2020-05-31 23:59:44	mayo	CC	INFLUENZA HUMANA POR VIRUS NUEVO	HOSPITAL INFANTIL NAPOLEON FRANCO PAREJA	28	F	VIVO	NA	COLOMBIA	BOLIVAR	CARTAGENA	SI	SI	NEGATIVO
945	2020-05-31 23:59:44	mayo	CC	INFLUENZA HUMANA POR VIRUS NUEVO	IPS CUIDADO SEGURO EN CASA SA	18	F	VIVO	NA	COLOMBIA	BOLIVAR	CARTAGENA	NO	SI	NEGATIVO
946	2020-05-31 23:59:44	mayo	CC	INFLUENZA HUMANA POR VIRUS NUEVO	IPS CUIDADO SEGURO EN CASA SA	54	M	VIVO	NA	COLOMBIA	BOLIVAR	CARTAGENA	NO	SI	NEGATIVO
947	2020-05-31 23:59:44	mayo	CC	INFLUENZA HUMANA POR VIRUS NUEVO	IPS CUIDADO SEGURO EN CASA SA	32	M	VIVO	COOMEVA EPS SA	COLOMBIA	BOLIVAR	CARTAGENA	NO	SI	NEGATIVO
948	2020-05-31 23:59:44	mayo	CC	INFLUENZA HUMANA POR VIRUS NUEVO	IPS CUIDADO SEGURO EN CASA SA	32	M	VIVO	COOMEVA EPS SA	COLOMBIA	BOLIVAR	CARTAGENA	NO	SI	POSITIVO
949	2020-05-31 23:59:44	mayo	CC	INFLUENZA HUMANA POR VIRUS NUEVO	IPS CUIDADO SEGURO EN CASA SA	30	F	VIVO	NA	COLOMBIA	BOLIVAR	SANTA ROSA	NO	SI	NEGATIVO
950	2020-05-31 23:59:44	mayo	CC	INFLUENZA HUMANA POR VIRUS NUEVO	IPS CUIDADO SEGURO EN CASA SA	35	M	VIVO	NA	COLOMBIA	BOLIVAR	CARTAGENA	NO	SI	NEGATIVO
951	2020-05-31 23:59:44	mayo	CC	INFLUENZA HUMANA POR VIRUS NUEVO	IPS CUIDADO SEGURO EN CASA SA	25	F	VIVO	NA	COLOMBIA	BOLIVAR	CARTAGENA	NO	SI	NEGATIVO
952	2020-05-31 23:59:44	mayo	CC	INFLUENZA HUMANA POR VIRUS NUEVO	HOSPITAL NAVAL DE CARTAGENA	34	F	VIVO	NA	COLOMBIA	BOLIVAR	CARTAGENA	NO	NO	NEGATIVO
953	2020-05-31 23:59:44	mayo	CC	INFLUENZA HUMANA POR VIRUS NUEVO	CENTRO MEDICO TEQUENDAMA IPS SAS	54	M	VIVO	NA	COLOMBIA	BOLIVAR	CARTAGENA	NO	NO	POSITIVO
954	2020-05-31 23:59:44	mayo	CC	INFLUENZA HUMANA POR VIRUS NUEVO	BIENESTAR IPS S.A.S.	57	F	VIVO	NUEVA EPS	COLOMBIA	BOLIVAR	CARTAGENA	NO	SI	NEGATIVO
955	2020-05-31 23:59:44	mayo	TI	INFLUENZA HUMANA POR VIRUS NUEVO	BIENESTAR IPS S.A.S.	8	M	VIVO	NA	COLOMBIA	BOLIVAR	CARTAGENA	NO	SI	NEGATIVO
956	2020-05-31 23:59:44	mayo	CC	INFLUENZA HUMANA POR VIRUS NUEVO	BIENESTAR IPS S.A.S.	32	F	VIVO	NA	COLOMBIA	BOLIVAR	CARTAGENA	NO	NO	NEGATIVO
957	2020-05-31 23:59:44	mayo	CC	INFLUENZA HUMANA POR VIRUS NUEVO	IPS FUNDACION COOSALUD	43	F	VIVO	NUEVA EPS	COLOMBIA	BOLIVAR	CARTAGENA	SI	SI	NEGATIVO
958	2020-06-02 23:59:44	junio	CC	INFLUENZA HUMANA POR VIRUS NUEVO	CUIDADOSEGURO EN CASA IPS	46	M	VIVO	NA	COLOMBIA	BOLIVAR	CARTAGENA	NO	NO	NEGATIVO
959	2020-06-02 23:59:44	junio	CC	INFLUENZA HUMANA POR VIRUS NUEVO	CUIDADOSEGURO EN CASA IPS	47	M	VIVO	NA	COLOMBIA	BOLIVAR	CARTAGENA	NO	SI	NEGATIVO
960	2020-06-02 23:59:44	junio	CC	INFLUENZA HUMANA POR VIRUS NUEVO	CUIDADOSEGURO EN CASA IPS	37	F	VIVO	NA	COLOMBIA	BOLIVAR	CARTAGENA	NO	SI	NEGATIVO
961	2020-06-02 23:59:44	junio	CC	INFLUENZA HUMANA POR VIRUS NUEVO	CUIDADOSEGURO EN CASA IPS	79	F	VIVO	NA	COLOMBIA	BOLIVAR	CARTAGENA	NO	NO	POSITIVO
962	2020-06-02 23:59:44	junio	CC	INFLUENZA HUMANA POR VIRUS NUEVO	CUIDADOSEGURO EN CASA IPS	49	M	VIVO	NA	COLOMBIA	BOLIVAR	CARTAGENA	NO	SI	NEGATIVO
963	2020-06-02 23:59:44	junio	CC	INFLUENZA HUMANA POR VIRUS NUEVO	CUIDADOSEGURO EN CASA IPS	12	F	VIVO	NA	COLOMBIA	BOLIVAR	CARTAGENA	NO	SI	NEGATIVO
964	2020-06-02 23:59:44	junio	CC	INFLUENZA HUMANA POR VIRUS NUEVO	CUIDADOSEGURO EN CASA IPS	30	F	VIVO	NA	COLOMBIA	BOLIVAR	SAN JUAN NEPOMUCENO	SI	SI	NEGATIVO
965	2020-06-02 23:59:44	junio	CC	INFLUENZA HUMANA POR VIRUS NUEVO	CUIDADOSEGURO EN CASA IPS	53	M	VIVO	NA	COLOMBIA	BOLIVAR	CARTAGENA	NO	SI	NEGATIVO
966	2020-06-01 23:59:44	junio	CC	INFLUENZA HUMANA POR VIRUS NUEVO	SOCIEDAD SAN JOSE DE TORICES S.A	55	F	VIVO	NA	COLOMBIA	BOLIVAR	CARTAGENA	NO	NO	NEGATIVO
967	2020-06-01 23:59:44	junio	CC	INFLUENZA HUMANA POR VIRUS NUEVO	IPS FUNDACION COOSALUD	93	M	VIVO	NA	COLOMBIA	BOLIVAR	CARTAGENA	NO	NO	NEGATIVO
968	2020-06-01 23:59:44	junio	TI	INFLUENZA HUMANA POR VIRUS NUEVO	ESE HOSPITAL LOCAL ARJONA	14	F	VIVO	NA	COLOMBIA	BOLIVAR	ARJONA	NO	SI	NEGATIVO
969	2020-06-01 23:59:44	junio	CC	INFLUENZA HUMANA POR VIRUS NUEVO	INNOVACION EN CUIDADO AMBULATORIO Y DOMICILIARIO I	57	M	VIVO	COOMEVA EPS SA	COLOMBIA	BOLIVAR	CARTAGENA	SI	SI	NEGATIVO
970	2020-06-01 23:59:44	junio	CC	INFLUENZA HUMANA POR VIRUS NUEVO	INNOVACION EN CUIDADO AMBULATORIO Y DOMICILIARIO I	32	F	VIVO	NA	COLOMBIA	BOLIVAR	CARTAGENA	SI	SI	NEGATIVO
971	2020-06-01 23:59:44	junio	CC	INFLUENZA HUMANA POR VIRUS NUEVO	INNOVACION EN CUIDADO AMBULATORIO Y DOMICILIARIO I	21	F	VIVO	NA	COLOMBIA	BOLIVAR	CARTAGENA	NO	SI	NEGATIVO
972	2020-06-01 23:59:44	junio	RC	INFLUENZA HUMANA POR VIRUS NUEVO	HOSPITAL NAVAL DE CARTAGENA	2	M	VIVO	COOMEVA EPS SA	COLOMBIA	BOLIVAR	CARTAGENA	NO	SI	NEGATIVO
973	2020-06-01 23:59:44	junio	TI	INFLUENZA HUMANA POR VIRUS NUEVO	MEDICINA EN CASA S.A.S.	16	F	VIVO	NUEVA EPS	COLOMBIA	BOLIVAR	CARTAGENA	NO	NO	NEGATIVO
974	2020-06-01 23:59:44	junio	CC	INFLUENZA HUMANA POR VIRUS NUEVO	MEDICINA EN CASA S.A.S.	51	M	VIVO	COOMEVA EPS SA	COLOMBIA	BOLIVAR	CARTAGENA	NO	NO	NEGATIVO
975	2020-06-01 23:59:44	junio	CC	INFLUENZA HUMANA POR VIRUS NUEVO	MEDICINA EN CASA S.A.S.	29	F	VIVO	NUEVA EPS	COLOMBIA	BOLIVAR	CARTAGENA	SI	SI	NEGATIVO
976	2020-06-03 23:59:44	junio	CC	INFLUENZA HUMANA POR VIRUS NUEVO	IPS CUIDADO SEGURO EN CASA SA	3	M	VIVO	NA	COLOMBIA	BOLIVAR	CARTAGENA	NO	NO	POSITIVO
977	2020-06-03 23:59:44	junio	CC	INFLUENZA HUMANA POR VIRUS NUEVO	IPS CUIDADO SEGURO EN CASA SA	28	F	VIVO	NUEVA EPS	COLOMBIA	BOLIVAR	CARTAGENA	NO	NO	NEGATIVO
978	2020-06-03 23:59:44	junio	CC	INFLUENZA HUMANA POR VIRUS NUEVO	Health Cars SAS	50	F	VIVO	NA	COLOMBIA	BOLIVAR	CARTAGENA	NO	NO	NEGATIVO
979	2020-06-03 23:59:44	junio	CC	INFLUENZA HUMANA POR VIRUS NUEVO	Health Cars SAS	57	F	VIVO	NA	COLOMBIA	BOLIVAR	CARTAGENA	NO	SI	NEGATIVO
980	2020-06-03 23:59:44	junio	CC	INFLUENZA HUMANA POR VIRUS NUEVO	Health Cars SAS	39	M	VIVO	COOMEVA EPS SA	COLOMBIA	BOLIVAR	CARTAGENA	NO	NO	NEGATIVO
981	2020-06-03 23:59:44	junio	CC	INFLUENZA HUMANA POR VIRUS NUEVO	Health Cars SAS	49	M	VIVO	COOMEVA EPS SA	COLOMBIA	BOLIVAR	CARTAGENA	NO	SI	NEGATIVO
982	2020-06-03 23:59:44	junio	CC	INFLUENZA HUMANA POR VIRUS NUEVO	Health Cars SAS	58	M	VIVO	NA	COLOMBIA	BOLIVAR	CARTAGENA	NO	NO	NEGATIVO
983	2020-06-03 23:59:44	junio	CC	INFLUENZA HUMANA POR VIRUS NUEVO	Health Cars SAS	30	F	VIVO	NA	COLOMBIA	BOLIVAR	CARTAGENA	NO	NO	POSITIVO
984	2020-06-03 23:59:44	junio	CC	INFLUENZA HUMANA POR VIRUS NUEVO	IPS FUNDACION COOSALUD	28	F	VIVO	NA	COLOMBIA	BOLIVAR	CARTAGENA	NO	NO	NEGATIVO
985	2020-06-03 23:59:44	junio	CC	INFLUENZA HUMANA POR VIRUS NUEVO	IPS FUNDACION COOSALUD	52	F	VIVO	NA	COLOMBIA	BOLIVAR	CARTAGENA	NO	NO	POSITIVO
986	2020-06-03 23:59:44	junio	CC	INFLUENZA HUMANA POR VIRUS NUEVO	IPS FUNDACION COOSALUD	25	F	VIVO	NA	COLOMBIA	BOLIVAR	CARTAGENA	NO	NO	NEGATIVO
987	2020-06-03 23:59:44	junio	CC	INFLUENZA HUMANA POR VIRUS NUEVO	IPS FUNDACION COOSALUD	49	M	VIVO	NA	COLOMBIA	BOLIVAR	CARTAGENA	NO	NO	POSITIVO
988	2020-06-03 23:59:44	junio	CC	INFLUENZA HUMANA POR VIRUS NUEVO	IPS CUIDADO SEGURO EN CASA SA	24	F	VIVO	NUEVA EPS	COLOMBIA	BOLIVAR	CARTAGENA	SI	NO	NEGATIVO
989	2020-06-03 23:59:44	junio	CC	INFLUENZA HUMANA POR VIRUS NUEVO	IPS CUIDADO SEGURO EN CASA SA	37	F	VIVO	NA	COLOMBIA	BOLIVAR	CARTAGENA	NO	NO	NEGATIVO
990	2020-06-03 23:59:44	junio	CC	INFLUENZA HUMANA POR VIRUS NUEVO	IPS CUIDADO SEGURO EN CASA SA	74	F	VIVO	NA	COLOMBIA	BOLIVAR	CARTAGENA	NO	SI	NEGATIVO
991	2020-06-03 23:59:44	junio	CC	INFLUENZA HUMANA POR VIRUS NUEVO	IPS CUIDADO SEGURO EN CASA SA	58	M	VIVO	NA	COLOMBIA	BOLIVAR	CARTAGENA	NO	SI	NEGATIVO
992	2020-06-03 23:59:44	junio	CC	INFLUENZA HUMANA POR VIRUS NUEVO	SERVICIOS SALUD IPS SURA SURAMERICANA	25	F	VIVO	NA	COLOMBIA	BOLIVAR	CARTAGENA	NO	SI	NEGATIVO
993	2020-06-04 23:59:44	junio	CC	INFLUENZA HUMANA POR VIRUS NUEVO	IPS FUNDACION COOSALUD	24	F	VIVO	NA	COLOMBIA	BOLIVAR	CARTAGENA	NO	NO	NEGATIVO
994	2020-06-04 23:59:44	junio	CC	INFLUENZA HUMANA POR VIRUS NUEVO	IPS FUNDACION COOSALUD	28	M	VIVO	NA	COLOMBIA	BOLIVAR	CARTAGENA	NO	NO	NEGATIVO
995	2020-06-04 23:59:44	junio	TI	INFLUENZA HUMANA POR VIRUS NUEVO	IPS FUNDACION COOSALUD	4	F	VIVO	NA	COLOMBIA	BOLIVAR	CARTAGENA	NO	SI	NEGATIVO
996	2020-06-04 23:59:44	junio	RC	INFLUENZA HUMANA POR VIRUS NUEVO	IPS FUNDACION COOSALUD	6	M	VIVO	NUEVA EPS	COLOMBIA	BOLIVAR	CARTAGENA	NO	SI	NEGATIVO
997	2020-06-04 23:59:44	junio	CC	INFLUENZA HUMANA POR VIRUS NUEVO	Health Cars SAS	25	M	VIVO	NA	COLOMBIA	BOLIVAR	CARTAGENA	NO	SI	NEGATIVO
998	2020-06-04 23:59:44	junio	CC	INFLUENZA HUMANA POR VIRUS NUEVO	Health Cars SAS	35	M	VIVO	NA	COLOMBIA	BOLIVAR	CARTAGENA	NO	SI	NEGATIVO
999	2020-06-04 23:59:44	junio	CC	INFLUENZA HUMANA POR VIRUS NUEVO	Health Cars SAS	62	M	VIVO	NA	COLOMBIA	BOLIVAR	CARTAGENA	SI	SI	NEGATIVO
1000	2020-06-04 23:59:44	junio	CC	INFLUENZA HUMANA POR VIRUS NUEVO	Health Cars SAS	31	F	VIVO	NA	COLOMBIA	BOLIVAR	CARTAGENA	SI	SI	NEGATIVO
1001	2020-06-04 23:59:44	junio	CC	INFLUENZA HUMANA POR VIRUS NUEVO	Health Cars SAS	21	M	VIVO	NA	COLOMBIA	BOLIVAR	CARTAGENA	SI	SI	NEGATIVO
1002	2020-06-04 23:59:44	junio	CC	INFLUENZA HUMANA POR VIRUS NUEVO	Health Cars SAS	79	F	VIVO	NA	COLOMBIA	BOLIVAR	CARTAGENA	NO	NO	NEGATIVO
1003	2020-06-04 23:59:44	junio	CC	INFLUENZA HUMANA POR VIRUS NUEVO	Health Cars SAS	24	M	VIVO	NA	COLOMBIA	BOLIVAR	CARTAGENA	SI	SI	NEGATIVO
1004	2020-06-04 23:59:44	junio	CC	INFLUENZA HUMANA POR VIRUS NUEVO	SERVICIOS SALUD IPS SURA SURAMERICANA	23	M	VIVO	NA	COLOMBIA	BOLIVAR	CARTAGENA	NO	SI	NEGATIVO
1005	2020-06-04 23:59:44	junio	CC	INFLUENZA HUMANA POR VIRUS NUEVO	IPS CUIDADO SEGURO EN CASA SA	47	M	VIVO	NA	COLOMBIA	BOLIVAR	CARTAGENA	NO	SI	NEGATIVO
1006	2020-06-04 23:59:44	junio	CC	INFLUENZA HUMANA POR VIRUS NUEVO	CENTRO MEDICO BUENOS AIRES LTDA	27	F	VIVO	NA	COLOMBIA	BOLIVAR	CARTAGENA	NO	SI	NEGATIVO
1007	2020-06-04 23:59:44	junio	CC	INFLUENZA HUMANA POR VIRUS NUEVO	IPS CUIDADO SEGURO EN CASA SA	51	F	VIVO	NA	COLOMBIA	BOLIVAR	TURBACO	NO	SI	NEGATIVO
1008	2020-06-04 23:59:44	junio	CC	INFLUENZA HUMANA POR VIRUS NUEVO	SALUD Y BIENESTAR DEL CARIBEIPS SA	21	F	VIVO	NA	COLOMBIA	BOLIVAR	CARTAGENA	NO	NO	NEGATIVO
1009	2020-06-04 23:59:44	junio	CC	INFLUENZA HUMANA POR VIRUS NUEVO	SALUD Y BIENESTAR DEL CARIBEIPS SA	51	F	VIVO	NA	COLOMBIA	BOLIVAR	TURBANA	NO	NO	NEGATIVO
1010	2020-06-04 23:59:44	junio	CC	INFLUENZA HUMANA POR VIRUS NUEVO	SALUD Y BIENESTAR DEL CARIBEIPS SA	14	M	VIVO	NA	COLOMBIA	BOLIVAR	CARTAGENA	NO	NO	NEGATIVO
1011	2020-06-04 23:59:44	junio	CC	INFLUENZA HUMANA POR VIRUS NUEVO	IPS CUIDADO SEGURO EN CASA SA	39	F	VIVO	NA	COLOMBIA	BOLIVAR	TURBANA	NO	NO	NEGATIVO
1012	2020-06-05 23:59:44	junio	CC	INFLUENZA HUMANA POR VIRUS NUEVO	CAMINOS IPS S.A.S	33	F	VIVO	NA	COLOMBIA	BOLIVAR	CARTAGENA	NO	SI	NEGATIVO
1013	2020-06-05 23:59:44	junio	CC	INFLUENZA HUMANA POR VIRUS NUEVO	CAMINOS IPS S.A.S	56	M	VIVO	NA	COLOMBIA	BOLIVAR	CARTAGENA	NO	NO	NEGATIVO
1014	2020-06-05 23:59:44	junio	CC	Enfermedad Similar a Influenza Infección Respiratoria Aguda Grave (Vigilancia centinela)	MEDICINA EN CASA S.A.S.	21	M	MUERTO	COOMEVA EPS SA	COLOMBIA	BOLIVAR	CARTAGENA	NO	NO	NEGATIVO
1015	2020-06-05 23:59:44	junio	CC	INFLUENZA HUMANA POR VIRUS NUEVO	MEDICINA EN CASA S.A.S.	88	F	VIVO	NA	COLOMBIA	BOLIVAR	CARTAGENA	NO	NO	NEGATIVO
1016	2020-06-05 23:59:44	junio	CC	INFLUENZA HUMANA POR VIRUS NUEVO	MEDICINA EN CASA S.A.S.	54	F	VIVO	NA	COLOMBIA	BOLIVAR	ZAMBRANO	NO	SI	NEGATIVO
1017	2020-06-05 23:59:44	junio	CC	INFLUENZA HUMANA POR VIRUS NUEVO	MEDICINA EN CASA S.A.S.	36	F	VIVO	COOMEVA EPS SA	COLOMBIA	BOLIVAR	EL CARMEN DE BOLIVAR	NO	NO	NEGATIVO
1018	2020-06-05 23:59:44	junio	CC	INFLUENZA HUMANA POR VIRUS NUEVO	MEDICINA EN CASA S.A.S.	47	F	VIVO	NUEVA EPS	COLOMBIA	BOLIVAR	CARTAGENA	NO	NO	NEGATIVO
1019	2020-06-05 23:59:44	junio	TI	INFLUENZA HUMANA POR VIRUS NUEVO	MEDICINA EN CASA S.A.S.	11	F	VIVO	NUEVA EPS	COLOMBIA	BOLIVAR	CARTAGENA	NO	NO	NEGATIVO
1020	2020-06-05 23:59:44	junio	CC	INFLUENZA HUMANA POR VIRUS NUEVO	HOSPITAL EN CASA S.A	46	F	VIVO	NA	COLOMBIA	BOLIVAR	CARTAGENA	NO	NO	NEGATIVO
1021	2020-06-05 23:59:44	junio	CC	INFLUENZA HUMANA POR VIRUS NUEVO	HOSPITAL EN CASA S.A	70	F	VIVO	NA	COLOMBIA	BOLIVAR	CARTAGENA	NO	SI	NEGATIVO
1022	2020-06-05 23:59:44	junio	CC	INFLUENZA HUMANA POR VIRUS NUEVO	HOSPITAL EN CASA S.A	40	F	VIVO	COOMEVA EPS SA	COLOMBIA	BOLIVAR	CARTAGENA	NO	SI	NEGATIVO
1023	2020-06-05 23:59:44	junio	CC	INFLUENZA HUMANA POR VIRUS NUEVO	HOSPITAL EN CASA S.A	40	F	VIVO	COOMEVA EPS SA	COLOMBIA	BOLIVAR	CARTAGENA	NO	NO	NEGATIVO
1024	2020-06-05 23:59:44	junio	CC	INFLUENZA HUMANA POR VIRUS NUEVO	HOSPITAL EN CASA S.A	42	M	VIVO	COOMEVA EPS SA	COLOMBIA	BOLIVAR	CARTAGENA	NO	NO	NEGATIVO
1025	2020-06-05 23:59:44	junio	CC	INFLUENZA HUMANA POR VIRUS NUEVO	HOSPITAL EN CASA S.A	47	F	VIVO	NA	COLOMBIA	BOLIVAR	CARTAGENA	NO	NO	NEGATIVO
1026	2020-06-05 23:59:44	junio	CC	INFLUENZA HUMANA POR VIRUS NUEVO	HOSPITAL EN CASA S.A	34	F	VIVO	NA	COLOMBIA	BOLIVAR	CARTAGENA	NO	NO	NEGATIVO
1027	2020-06-05 23:59:44	junio	CC	INFLUENZA HUMANA POR VIRUS NUEVO	HOSPITAL EN CASA S.A	58	M	VIVO	NA	COLOMBIA	BOLIVAR	CARTAGENA	NO	NO	NEGATIVO
1028	2020-06-05 23:59:44	junio	CC	INFLUENZA HUMANA POR VIRUS NUEVO	HOSPITAL EN CASA S.A	32	M	VIVO	NA	COLOMBIA	BOLIVAR	CARTAGENA	NO	NO	NEGATIVO
1029	2020-06-05 23:59:44	junio	CC	INFLUENZA HUMANA POR VIRUS NUEVO	HOSPITAL EN CASA S.A	26	M	VIVO	NA	COLOMBIA	BOLIVAR	CALAMAR	SI	SI	NEGATIVO
1030	2020-06-05 23:59:44	junio	CC	Enfermedad Similar a Influenza Infección Respiratoria Aguda Grave (Vigilancia centinela)	HOSPITAL EN CASA S.A	68	M	VIVO	COOMEVA EPS SA	COLOMBIA	BOLIVAR	CARTAGENA	NO	NO	NEGATIVO
1031	2020-06-05 23:59:44	junio	CC	INFLUENZA HUMANA POR VIRUS NUEVO	HOSPITAL EN CASA S.A	75	M	VIVO	NA	COLOMBIA	BOLIVAR	CARTAGENA	NO	SI	NEGATIVO
1032	2020-06-05 23:59:44	junio	CC	INFLUENZA HUMANA POR VIRUS NUEVO	HOSPITAL EN CASA S.A	5	M	VIVO	NA	COLOMBIA	BOLIVAR	CARTAGENA	NO	NO	NEGATIVO
1033	2020-06-05 23:59:44	junio	CC	INFLUENZA HUMANA POR VIRUS NUEVO	HOSPITAL EN CASA S.A	53	M	VIVO	NA	COLOMBIA	BOLIVAR	CARTAGENA	NO	NO	NEGATIVO
1034	2020-06-06 23:59:44	junio	CC	INFLUENZA HUMANA POR VIRUS NUEVO	EMPRESA SOCIAL DEL ESTADO HOSPITAL UNIVERSITARIO DEL CARIBE	60	M	VIVO	NA	COLOMBIA	BOLIVAR	CARTAGENA	NO	NO	NEGATIVO
1035	2020-06-06 23:59:44	junio	CC	INFLUENZA HUMANA POR VIRUS NUEVO	CENTRO MEDICO BUENOS AIRES LTDA	28	M	VIVO	COOMEVA EPS SA	COLOMBIA	BOLIVAR	CARTAGENA	NO	SI	NEGATIVO
1036	2020-06-06 23:59:44	junio	CC	INFLUENZA HUMANA POR VIRUS NUEVO	CENTRO MEDICO BUENOS AIRES LTDA	69	F	VIVO	NUEVA EPS	COLOMBIA	BOLIVAR	CARTAGENA	NO	NO	NEGATIVO
1037	2020-06-06 23:59:44	junio	CC	INFLUENZA HUMANA POR VIRUS NUEVO	SALUD Y BIENESTAR DEL CARIBEIPS SA	53	M	VIVO	NA	COLOMBIA	BOLIVAR	CARTAGENA	NO	SI	NEGATIVO
1038	2020-06-06 23:59:44	junio	CC	INFLUENZA HUMANA POR VIRUS NUEVO	SALUD Y BIENESTAR DEL CARIBEIPS SA	65	F	VIVO	NA	COLOMBIA	BOLIVAR	CARTAGENA	NO	NO	NEGATIVO
1039	2020-06-06 23:59:44	junio	CC	INFLUENZA HUMANA POR VIRUS NUEVO	SALUD Y BIENESTAR DEL CARIBEIPS SA	68	F	VIVO	NA	COLOMBIA	BOLIVAR	CARTAGENA	SI	NO	NEGATIVO
1040	2020-06-06 23:59:44	junio	CC	INFLUENZA HUMANA POR VIRUS NUEVO	SALUD Y BIENESTAR DEL CARIBEIPS SA	33	F	VIVO	NA	COLOMBIA	BOLIVAR	CARTAGENA	SI	SI	NEGATIVO
1041	2020-06-06 23:59:44	junio	CC	INFLUENZA HUMANA POR VIRUS NUEVO	SALUD Y BIENESTAR DEL CARIBEIPS SA	45	F	VIVO	NUEVA EPS	COLOMBIA	BOLIVAR	CARTAGENA	SI	SI	NEGATIVO
1042	2020-06-06 23:59:44	junio	CC	INFLUENZA HUMANA POR VIRUS NUEVO	SALUD Y BIENESTAR DEL CARIBEIPS SA	36	F	VIVO	NA	COLOMBIA	BOLIVAR	CARTAGENA	NO	SI	NEGATIVO
1043	2020-06-06 23:59:44	junio	CC	INFLUENZA HUMANA POR VIRUS NUEVO	SALUD Y BIENESTAR DEL CARIBEIPS SA	59	F	VIVO	NA	COLOMBIA	BOLIVAR	CARTAGENA	NO	NO	NEGATIVO
1044	2020-06-06 23:59:44	junio	CC	INFLUENZA HUMANA POR VIRUS NUEVO	IPS CUIDADO SEGURO EN CASA SA	22	F	VIVO	NA	COLOMBIA	BOLIVAR	CARTAGENA	NO	SI	NEGATIVO
1045	2020-06-06 23:59:44	junio	CC	INFLUENZA HUMANA POR VIRUS NUEVO	IPS CUIDADO SEGURO EN CASA SA	42	F	VIVO	NA	COLOMBIA	BOLIVAR	CARTAGENA	NO	SI	POSITIVO
1046	2020-06-06 23:59:44	junio	CC	INFLUENZA HUMANA POR VIRUS NUEVO	IPS CUIDADO SEGURO EN CASA SA	26	F	VIVO	NA	COLOMBIA	BOLIVAR	CARTAGENA	NO	SI	NEGATIVO
1047	2020-06-06 23:59:44	junio	CC	INFLUENZA HUMANA POR VIRUS NUEVO	IPS CUIDADO SEGURO EN CASA SA	48	M	VIVO	NA	COLOMBIA	BOLIVAR	ARJONA	NO	SI	NEGATIVO
1048	2020-06-06 23:59:44	junio	CC	INFLUENZA HUMANA POR VIRUS NUEVO	IPS CUIDADO SEGURO EN CASA SA	19	M	VIVO	NA	COLOMBIA	BOLIVAR	ARJONA	NO	SI	NEGATIVO
1049	2020-06-06 23:59:44	junio	CC	INFLUENZA HUMANA POR VIRUS NUEVO	IPS CUIDADO SEGURO EN CASA SA	30	M	VIVO	NA	COLOMBIA	BOLIVAR	SAN JUAN NEPOMUCENO	NO	SI	NEGATIVO
1050	2020-06-06 23:59:44	junio	CC	INFLUENZA HUMANA POR VIRUS NUEVO	IPS CUIDADO SEGURO EN CASA SA	32	F	VIVO	NA	COLOMBIA	BOLIVAR	SAN JUAN NEPOMUCENO	NO	SI	NEGATIVO
1051	2020-06-06 23:59:44	junio	CC	INFLUENZA HUMANA POR VIRUS NUEVO	IPS CUIDADO SEGURO EN CASA SA	45	M	VIVO	NUEVA EPS	COLOMBIA	BOLIVAR	CARTAGENA	NO	SI	NEGATIVO
1052	2020-06-06 23:59:44	junio	CC	INFLUENZA HUMANA POR VIRUS NUEVO	IPS CUIDADO SEGURO EN CASA SA	23	M	VIVO	NUEVA EPS	COLOMBIA	BOLIVAR	CARTAGENA	NO	SI	NEGATIVO
1053	2020-06-06 23:59:44	junio	CC	INFLUENZA HUMANA POR VIRUS NUEVO	IPS CUIDADO SEGURO EN CASA SA	27	F	VIVO	NA	COLOMBIA	BOLIVAR	VILLANUEVA	NO	NO	NEGATIVO
1054	2020-06-06 23:59:44	junio	CC	INFLUENZA HUMANA POR VIRUS NUEVO	IPS CUIDADO SEGURO EN CASA SA	40	F	VIVO	NA	COLOMBIA	BOLIVAR	VILLANUEVA	NO	NO	NEGATIVO
1055	2020-06-06 23:59:44	junio	CC	INFLUENZA HUMANA POR VIRUS NUEVO	ESE HOSPITAL LOCAL ARJONA	77	M	VIVO	NA	COLOMBIA	BOLIVAR	ARJONA	NO	NO	NEGATIVO
1056	2020-06-06 23:59:44	junio	CC	INFLUENZA HUMANA POR VIRUS NUEVO	Health Cars SAS	50	F	VIVO	COOMEVA EPS SA	COLOMBIA	BOLIVAR	CARTAGENA	NO	SI	NEGATIVO
1057	2020-06-06 23:59:44	junio	CC	INFLUENZA HUMANA POR VIRUS NUEVO	CENTRO MEDICO BUENOS AIRES LTDA	62	M	VIVO	NUEVA EPS	COLOMBIA	BOLIVAR	CARTAGENA	NO	NO	NEGATIVO
1058	2020-06-06 23:59:44	junio	CC	INFLUENZA HUMANA POR VIRUS NUEVO	CENTRO MEDICO BUENOS AIRES LTDA	49	F	VIVO	COOMEVA EPS SA	COLOMBIA	BOLIVAR	CARTAGENA	NO	SI	NEGATIVO
1059	2020-06-06 23:59:44	junio	CC	Enfermedad Similar a Influenza Infección Respiratoria Aguda Grave (Vigilancia centinela)	SERVICIOS SALUD IPS SURA SURAMERICANA	45	M	VIVO	NA	COLOMBIA	BOLIVAR	CARTAGENA	NO	NO	NEGATIVO
1060	2020-06-06 23:59:44	junio	CC	INFLUENZA HUMANA POR VIRUS NUEVO	SERVICIOS SALUD IPS SURA SURAMERICANA	25	M	VIVO	NA	COLOMBIA	BOLIVAR	CARTAGENA	NO	SI	NEGATIVO
1061	2020-06-06 23:59:44	junio	CC	INFLUENZA HUMANA POR VIRUS NUEVO	SERVICIOS SALUD IPS SURA SURAMERICANA	32	M	VIVO	NA	COLOMBIA	BOLIVAR	CARTAGENA	NO	NO	NEGATIVO
1062	2020-06-06 23:59:44	junio	CC	INFLUENZA HUMANA POR VIRUS NUEVO	IPS FUNDACION COOSALUD	30	M	VIVO	NA	COLOMBIA	BOLIVAR	TURBACO	NO	NO	NEGATIVO
1063	2020-06-06 23:59:44	junio	CC	INFLUENZA HUMANA POR VIRUS NUEVO	IPS FUNDACION COOSALUD	27	F	VIVO	NA	COLOMBIA	BOLIVAR	CARTAGENA	NO	NO	NEGATIVO
1064	2020-06-06 23:59:44	junio	CC	INFLUENZA HUMANA POR VIRUS NUEVO	IPS CUIDADO SEGURO EN CASA SA	68	M	VIVO	NA	COLOMBIA	BOLIVAR	MAGANGUE	NO	NO	NEGATIVO
1065	2020-06-06 23:59:44	junio	CC	INFLUENZA HUMANA POR VIRUS NUEVO	IPS CUIDADO SEGURO EN CASA SA	29	M	VIVO	NUEVA EPS	COLOMBIA	BOLIVAR	CARTAGENA	NO	NO	NEGATIVO
1066	2020-06-06 23:59:44	junio	CC	INFLUENZA HUMANA POR VIRUS NUEVO	IPS CUIDADO SEGURO EN CASA SA	79	M	VIVO	NUEVA EPS	COLOMBIA	BOLIVAR	CARTAGENA	NO	NO	NEGATIVO
1067	2020-06-07 23:59:44	junio	TI	INFLUENZA HUMANA POR VIRUS NUEVO	ESEO HOSPITAL LOCAL CARTAGENA DE INDIAS	11	F	VIVO	NA	COLOMBIA	BOLIVAR	CARTAGENA	NO	SI	NEGATIVO
1068	2020-06-07 23:59:44	junio	TI	INFLUENZA HUMANA POR VIRUS NUEVO	ESE HOSPITAL LOCAL ARJONA	8	M	VIVO	NA	COLOMBIA	BOLIVAR	ARJONA	NO	SI	NEGATIVO
1069	2020-06-07 23:59:44	junio	CC	INFLUENZA HUMANA POR VIRUS NUEVO	CENTRO MEDICO CRECER	78	M	VIVO	NA	COLOMBIA	BOLIVAR	CARTAGENA	NO	NO	NEGATIVO
1070	2020-06-07 23:59:44	junio	CC	INFLUENZA HUMANA POR VIRUS NUEVO	EMPRESA SOCIAL DEL ESTADO HOSPITAL UNIVERSITARIO DEL CARIBE	82	F	VIVO	NA	COLOMBIA	BOLIVAR	CARTAGENA	NO	NO	NEGATIVO
1071	2020-06-07 23:59:44	junio	CC	INFLUENZA HUMANA POR VIRUS NUEVO	IPS CUIDADO SEGURO EN CASA SA	65	F	VIVO	NA	COLOMBIA	BOLIVAR	EL CARMEN DE BOLIVAR	NO	NO	NEGATIVO
1072	2020-06-07 23:59:44	junio	CC	INFLUENZA HUMANA POR VIRUS NUEVO	ESE HOSPITAL LOCAL SANTA ROSA DE LIMA	53	F	VIVO	NUEVA EPS	COLOMBIA	BOLIVAR	VILLANUEVA	NO	NO	NEGATIVO
1073	2020-06-07 23:59:44	junio	CC	INFLUENZA HUMANA POR VIRUS NUEVO	ESE HOSPITAL LOCAL SANTA ROSA DE LIMA	35	F	VIVO	NA	COLOMBIA	BOLIVAR	VILLANUEVA	NO	NO	NEGATIVO
1074	2020-06-07 23:59:44	junio	CC	INFLUENZA HUMANA POR VIRUS NUEVO	IPS CUIDADO SEGURO EN CASA SA	67	F	VIVO	NA	COLOMBIA	BOLIVAR	CARTAGENA	NO	NO	NEGATIVO
1075	2020-06-07 23:59:44	junio	CC	INFLUENZA HUMANA POR VIRUS NUEVO	IPS CUIDADO SEGURO EN CASA SA	22	F	VIVO	NA	COLOMBIA	BOLIVAR	CARTAGENA	NO	NO	NEGATIVO
1076	2020-06-07 23:59:44	junio	CC	INFLUENZA HUMANA POR VIRUS NUEVO	IPS CUIDADO SEGURO EN CASA SA	40	M	VIVO	NA	COLOMBIA	BOLIVAR	CARTAGENA	NO	NO	NEGATIVO
1077	2020-06-07 23:59:44	junio	CC	INFLUENZA HUMANA POR VIRUS NUEVO	IPS CUIDADO SEGURO EN CASA SA	60	F	VIVO	NA	COLOMBIA	BOLIVAR	ARJONA	NO	NO	NEGATIVO
1078	2020-06-07 23:59:44	junio	CC	INFLUENZA HUMANA POR VIRUS NUEVO	IPS CUIDADO SEGURO EN CASA SA	64	M	VIVO	NA	COLOMBIA	BOLIVAR	ARJONA	NO	NO	NEGATIVO
1079	2020-06-07 23:59:44	junio	CC	INFLUENZA HUMANA POR VIRUS NUEVO	ESE HOSPITAL LOCAL SANTA ROSA DE LIMA	63	F	VIVO	NA	COLOMBIA	BOLIVAR	CARTAGENA	SI	SI	NEGATIVO
1080	2020-06-07 23:59:44	junio	CC	INFLUENZA HUMANA POR VIRUS NUEVO	CENTRO MEDICO BUENOS AIRES LTDA	32	F	VIVO	COOMEVA EPS SA	COLOMBIA	BOLIVAR	CARTAGENA	NO	SI	NEGATIVO
1081	2020-06-07 23:59:44	junio	CC	INFLUENZA HUMANA POR VIRUS NUEVO	CENTRO MEDICO BUENOS AIRES LTDA	48	F	VIVO	COOMEVA EPS SA	COLOMBIA	BOLIVAR	CARTAGENA	NO	NO	NEGATIVO
1082	2020-06-07 23:59:44	junio	CC	INFLUENZA HUMANA POR VIRUS NUEVO	CENTRO MEDICO BUENOS AIRES LTDA	27	M	VIVO	COOMEVA EPS SA	COLOMBIA	BOLIVAR	CARTAGENA	NO	SI	NEGATIVO
1083	2020-06-07 23:59:44	junio	CC	INFLUENZA HUMANA POR VIRUS NUEVO	CENTRO MEDICO BUENOS AIRES LTDA	51	F	VIVO	COOMEVA EPS SA	COLOMBIA	BOLIVAR	CARTAGENA	NO	NO	NEGATIVO
1084	2020-06-07 23:59:44	junio	RC	INFLUENZA HUMANA POR VIRUS NUEVO	CENTRO MEDICO BUENOS AIRES LTDA	1	F	VIVO	COOMEVA EPS SA	COLOMBIA	BOLIVAR	CARTAGENA	NO	NO	NEGATIVO
1085	2020-06-07 23:59:44	junio	CC	INFLUENZA HUMANA POR VIRUS NUEVO	IPS CUIDADO SEGURO EN CASA SA	68	M	VIVO	NA	COLOMBIA	BOLIVAR	CARTAGENA	NO	SI	NEGATIVO
1086	2020-06-07 23:59:44	junio	PEP	INFLUENZA HUMANA POR VIRUS NUEVO	IPS CUIDADO SEGURO EN CASA SA	51	F	VIVO	NA	COLOMBIA	BOLIVAR	CARTAGENA	NO	SI	POSITIVO
1087	2020-06-07 23:59:44	junio	CC	INFLUENZA HUMANA POR VIRUS NUEVO	IPS CUIDADO SEGURO EN CASA SA	25	F	VIVO	NUEVA EPS	COLOMBIA	BOLIVAR	CARTAGENA	NO	NO	NEGATIVO
1088	2020-06-07 23:59:44	junio	CC	INFLUENZA HUMANA POR VIRUS NUEVO	SERVICIOS SALUD IPS SURA SURAMERICANA	41	F	VIVO	NUEVA EPS	COLOMBIA	BOLIVAR	CARTAGENA	NO	NO	NEGATIVO
1089	2020-06-06 23:59:44	junio	CC	INFLUENZA HUMANA POR VIRUS NUEVO	SEDE 1 CLINICA BLAS DE LEZO SA MEGA URGENCIA	48	M	VIVO	COOSALUD ESS EPS-S	COLOMBIA	BOLIVAR	CARTAGENA	NO	NO	NEGATIVO
1090	2020-06-06 23:59:44	junio	CC	INFLUENZA HUMANA POR VIRUS NUEVO	DUMIAN MEDICAL SAS CLINICA DEL BOSQUE	77	M	VIVO	NUEVA EPS	COLOMBIA	BOLIVAR	CARTAGENA	NO	NO	NEGATIVO
1091	2020-06-06 23:59:44	junio	CC	INFLUENZA HUMANA POR VIRUS NUEVO	PROMOTORA BOCAGRANDE S.A "PROBOCA S.A"	38	F	VIVO	SANITAS EPS SA	COLOMBIA	BOLIVAR	TURBACO	NO	NO	NEGATIVO
1092	2020-06-06 23:59:44	junio	CC	INFLUENZA HUMANA POR VIRUS NUEVO	PROMOTORA BOCAGRANDE S.A "PROBOCA S.A"	72	F	VIVO	NA	COLOMBIA	BOLIVAR	CARTAGENA	NO	NO	NEGATIVO
1093	2020-06-06 23:59:44	junio	CC	INFLUENZA HUMANA POR VIRUS NUEVO	IPS CUIDADO SEGURO EN CASA SA	67	F	VIVO	NA	COLOMBIA	BOLIVAR	ARJONA	NO	NO	NEGATIVO
1094	2020-06-06 23:59:44	junio	CC	INFLUENZA HUMANA POR VIRUS NUEVO	IPS CUIDADO SEGURO EN CASA SA	34	F	VIVO	NA	COLOMBIA	BOLIVAR	CARTAGENA	NO	SI	NEGATIVO
1095	2020-06-06 23:59:44	junio	CC	INFLUENZA HUMANA POR VIRUS NUEVO	CENTRO MEDICO BUENOS AIRES LTDA	61	M	VIVO	NUEVA EPS	COLOMBIA	BOLIVAR	CARTAGENA	NO	SI	NEGATIVO
1096	2020-06-06 23:59:44	junio	CC	INFECCION RESPIRATORIA AGUDA GRAVE IRAG INUSITADA	CLINICA MADRE BERNARDA COMUNIDAD DE HERMANAS FRANC	82	F	VIVO	COOMEVA EPS SA	COLOMBIA	BOLIVAR	CARTAGENA	NO	NO	NEGATIVO
1097	2020-06-06 23:59:44	junio	CC	INFLUENZA HUMANA POR VIRUS NUEVO	ESEO HOSPITAL LOCAL CARTAGENA DE INDIAS	48	M	VIVO	NA	COLOMBIA	BOLIVAR	CARTAGENA	SI	SI	NEGATIVO
1098	2020-06-06 23:59:44	junio	CC	INFLUENZA HUMANA POR VIRUS NUEVO	IPS CUIDADO SEGURO EN CASA SA	34	F	VIVO	NA	COLOMBIA	BOLIVAR	CARTAGENA	NO	NO	NEGATIVO
1099	2020-06-06 23:59:44	junio	CC	INFLUENZA HUMANA POR VIRUS NUEVO	CLINICA LA ERMITA DE CARTAGENA	66	F	VIVO	NUEVA EPS	COLOMBIA	BOLIVAR	CARTAGENA	SI	NO	NEGATIVO
1100	2020-06-06 23:59:44	junio	TI	INFECCION RESPIRATORIA AGUDA GRAVE IRAG INUSITADA	CENTRO MEDICO CRECER	16	M	VIVO	NA	COLOMBIA	BOLIVAR	CARTAGENA	NO	NO	NEGATIVO
1101	2020-06-06 23:59:44	junio	CC	Enfermedad Similar a Influenza Infección Respiratoria Aguda Grave (Vigilancia centinela)	CENTRO MEDICO CRECER	32	M	VIVO	NA	COLOMBIA	BOLIVAR	CARTAGENA	NO	NO	NEGATIVO
1102	2020-06-06 23:59:44	junio	RC	INFLUENZA HUMANA POR VIRUS NUEVO	ESEO HOSPITAL LOCAL CARTAGENA DE INDIAS	0	F	VIVO	NA	COLOMBIA	BOLIVAR	CARTAGENA	NO	SI	NEGATIVO
1103	2020-06-08 23:59:44	junio	CC	INFLUENZA HUMANA POR VIRUS NUEVO	ESE HOSPITAL LOCAL TURBACO	26	F	VIVO	NA	COLOMBIA	BOLIVAR	CARTAGENA	NO	NO	POSITIVO
1104	2020-06-08 23:59:44	junio	CC	INFLUENZA HUMANA POR VIRUS NUEVO	ESEO HOSPITAL LOCAL CARTAGENA DE INDIAS	48	F	VIVO	NA	COLOMBIA	BOLIVAR	MOMPOS	NO	NO	NEGATIVO
1105	2020-06-08 23:59:44	junio	CC	INFLUENZA HUMANA POR VIRUS NUEVO	ESE HOSPITAL LOCAL DE CALAMAR	30	M	VIVO	NUEVA EPS	COLOMBIA	BOLIVAR	CALAMAR	NO	NO	NEGATIVO
1106	2020-06-07 23:59:44	junio	RC	INFLUENZA HUMANA POR VIRUS NUEVO	CENTRO MEDICO BUENOS AIRES LTDA	0	F	VIVO	COOMEVA EPS SA	COLOMBIA	BOLIVAR	CARTAGENA	NO	SI	NEGATIVO
1107	2020-06-07 23:59:44	junio	CC	INFLUENZA HUMANA POR VIRUS NUEVO	IPS CUIDADO SEGURO EN CASA SA	27	F	VIVO	NA	COLOMBIA	BOLIVAR	EL CARMEN DE BOLIVAR	NO	SI	NEGATIVO
1108	2020-06-07 23:59:44	junio	CC	INFLUENZA HUMANA POR VIRUS NUEVO	IPS CUIDADO SEGURO EN CASA SA	29	M	VIVO	NA	COLOMBIA	BOLIVAR	CARTAGENA	NO	SI	NEGATIVO
1109	2020-06-07 23:59:44	junio	CE	INFLUENZA HUMANA POR VIRUS NUEVO	ESE HOSPITAL LOCAL TURBACO	49	M	VIVO	NA	COLOMBIA	BOLIVAR	TURBANA	NO	NO	NEGATIVO
1110	2020-05-10 23:59:44	mayo	CC	Enfermedad Similar a Influenza Infección Respiratoria Aguda Grave (Vigilancia centinela)	ESEO HOSPITAL LOCAL CARTAGENA DE INDIAS	75	M	VIVO	NA	COLOMBIA	BOLIVAR	CORDOBA	NO	NO	NEGATIVO
1111	2020-05-10 23:59:44	mayo	CC	INFLUENZA HUMANA POR VIRUS NUEVO	Health Cars SAS	43	F	VIVO	NA	COLOMBIA	BOLIVAR	CARTAGENA	NO	SI	NEGATIVO
1112	2020-05-10 23:59:44	mayo	CC	INFLUENZA HUMANA POR VIRUS NUEVO	HOSPITAL NAVAL DE CARTAGENA	33	F	VIVO	NA	COLOMBIA	BOLIVAR	CARTAGENA	NO	NO	NEGATIVO
1113	2020-05-10 23:59:44	mayo	CC	INFLUENZA HUMANA POR VIRUS NUEVO	HOSPITAL NAVAL DE CARTAGENA	32	M	VIVO	NA	COLOMBIA	BOLIVAR	CARTAGENA	NO	NO	POSITIVO
1114	2020-05-10 23:59:44	mayo	CC	INFLUENZA HUMANA POR VIRUS NUEVO	CENTRO MEDICO BUENOS AIRES LTDA	63	F	VIVO	NUEVA EPS	COLOMBIA	BOLIVAR	CARTAGENA	NO	NO	POSITIVO
1115	2020-05-10 23:59:44	mayo	CC	INFLUENZA HUMANA POR VIRUS NUEVO	EMPRESA SOCIAL DEL ESTADO HOSPITAL UNIVERSITARIO DEL CARIBE	50	F	VIVO	NA	COLOMBIA	BOLIVAR	CARTAGENA	NO	NO	POSITIVO
1116	2020-05-10 23:59:44	mayo	CC	INFLUENZA HUMANA POR VIRUS NUEVO	IPS FUNDACION COOSALUD	23	M	VIVO	NA	COLOMBIA	BOLIVAR	CARTAGENA	NO	NO	NEGATIVO
1117	2020-05-10 23:59:44	mayo	CC	INFLUENZA HUMANA POR VIRUS NUEVO	GESTION SALUD	71	M	VIVO	NA	COLOMBIA	BOLIVAR	CARTAGENA	NO	NO	POSITIVO
1118	2020-06-10 23:59:44	junio	CC	INFLUENZA HUMANA POR VIRUS NUEVO	ESEO HOSPITAL LOCAL CARTAGENA DE INDIAS	33	M	VIVO	SALUD TOTAL SA EPS	COLOMBIA	BOLIVAR	CARTAGENA	NO	SI	NEGATIVO
1119	2020-06-10 23:59:44	junio	CC	INFLUENZA HUMANA POR VIRUS NUEVO	CENTRO MEDICO BUENOS AIRES LTDA	35	F	VIVO	NA	COLOMBIA	BOLIVAR	CARTAGENA	SI	SI	NEGATIVO
1120	2020-06-10 23:59:44	junio	CC	INFLUENZA HUMANA POR VIRUS NUEVO	CENTRO MEDICO BUENOS AIRES LTDA	61	M	VIVO	COOSALUD ESS EPS-S	COLOMBIA	BOLIVAR	CARTAGENA	NO	SI	NEGATIVO
1121	2020-06-10 23:59:44	junio	CC	INFLUENZA HUMANA POR VIRUS NUEVO	CENTRO MEDICO CRECER	33	F	VIVO	NA	COLOMBIA	BOLIVAR	CARTAGENA	NO	SI	NEGATIVO
1122	2020-06-10 23:59:44	junio	CC	INFECCION RESPIRATORIA AGUDA GRAVE IRAG INUSITADA	ESEO HOSPITAL LOCAL CARTAGENA DE INDIAS	50	M	VIVO	NA	COLOMBIA	BOLIVAR	CARTAGENA	NO	NO	NEGATIVO
1123	2020-06-10 23:59:44	junio	CC	INFLUENZA HUMANA POR VIRUS NUEVO	ESEO HOSPITAL LOCAL CARTAGENA DE INDIAS	39	M	VIVO	NA	COLOMBIA	BOLIVAR	CARTAGENA	SI	SI	NEGATIVO
1124	2020-06-10 23:59:44	junio	CC	INFLUENZA HUMANA POR VIRUS NUEVO	ESEO HOSPITAL LOCAL CARTAGENA DE INDIAS	43	M	VIVO	NA	COLOMBIA	BOLIVAR	CARTAGENA	NO	NO	NEGATIVO
1125	2020-06-10 23:59:44	junio	CC	INFECCION RESPIRATORIA AGUDA GRAVE IRAG INUSITADA	CLINICA NUESTRA SEDE CARTAGENA	87	F	VIVO	NA	COLOMBIA	BOLIVAR	CARTAGENA	NO	NO	POSITIVO
1126	2020-06-10 23:59:44	junio	CC	INFLUENZA HUMANA POR VIRUS NUEVO	CENTRO MEDICO BUENOS AIRES LTDA	53	F	VIVO	NA	COLOMBIA	BOLIVAR	CARTAGENA	NO	NO	NEGATIVO
1127	2020-06-10 23:59:44	junio	CC	INFLUENZA HUMANA POR VIRUS NUEVO	CENTRO MEDICO BUENOS AIRES LTDA	38	F	VIVO	NA	COLOMBIA	BOLIVAR	CARTAGENA	SI	SI	NEGATIVO
1128	2020-06-10 23:59:44	junio	CC	INFLUENZA HUMANA POR VIRUS NUEVO	MEDIHELP SERVICES COLOMBIA	30	M	VIVO	NA	COLOMBIA	BOLIVAR	CARTAGENA	NO	NO	NEGATIVO
1129	2020-06-10 23:59:44	junio	CC	INFLUENZA HUMANA POR VIRUS NUEVO	CENTRO MEDICO CRECER	37	F	VIVO	NA	COLOMBIA	BOLIVAR	CARTAGENA	SI	SI	POSITIVO
1130	2020-06-10 23:59:44	junio	CC	INFLUENZA HUMANA POR VIRUS NUEVO	CENTRO MEDICO CRECER	41	M	VIVO	NA	COLOMBIA	BOLIVAR	CARTAGENA	NO	NO	POSITIVO
1131	2020-06-10 23:59:44	junio	CC	INFLUENZA HUMANA POR VIRUS NUEVO	CENTRO MEDICO CRECER	56	M	VIVO	NA	COLOMBIA	BOLIVAR	CARTAGENA	NO	NO	NEGATIVO
1132	2020-06-10 23:59:44	junio	CC	INFLUENZA HUMANA POR VIRUS NUEVO	CENTRO MEDICO CRECER	21	F	VIVO	NA	COLOMBIA	BOLIVAR	CARTAGENA	NO	SI	NEGATIVO
1133	2020-06-10 23:59:44	junio	CC	INFLUENZA HUMANA POR VIRUS NUEVO	CENTRO MEDICO CRECER	88	M	MUERTO	NUEVA EPS	COLOMBIA	BOLIVAR	CARTAGENA	NO	NO	NEGATIVO
1134	2020-06-10 23:59:44	junio	CC	INFLUENZA HUMANA POR VIRUS NUEVO	CENTRO MEDICO CRECER	45	F	VIVO	NA	COLOMBIA	BOLIVAR	CARTAGENA	NO	SI	NEGATIVO
1135	2020-06-10 23:59:44	junio	CC	Enfermedad Similar a Influenza Infección Respiratoria Aguda Grave (Vigilancia centinela)	CENTRO MEDICO CRECER	39	F	VIVO	NA	COLOMBIA	BOLIVAR	CARTAGENA	NO	SI	NEGATIVO
1136	2020-06-10 23:59:44	junio	CC	Enfermedad Similar a Influenza Infección Respiratoria Aguda Grave (Vigilancia centinela)	CENTRO MEDICO CRECER	68	M	VIVO	NA	COLOMBIA	BOLIVAR	CARTAGENA	NO	NO	NEGATIVO
1137	2020-06-10 23:59:44	junio	CC	INFLUENZA HUMANA POR VIRUS NUEVO	CENTRO MEDICO CRECER	82	M	MUERTO	NA	COLOMBIA	BOLIVAR	CARTAGENA	NO	NO	NEGATIVO
1138	2020-06-10 23:59:44	junio	CC	INFLUENZA HUMANA POR VIRUS NUEVO	SEDE 1 CLINICA BLAS DE LEZO SA MEGA URGENCIA	49	F	VIVO	COOMEVA EPS SA	COLOMBIA	BOLIVAR	ARJONA	SI	SI	NEGATIVO
1139	2020-06-11 23:59:44	junio	CC	INFLUENZA HUMANA POR VIRUS NUEVO	PROMOTORA BOCAGRANDE S.A "PROBOCA S.A"	50	M	VIVO	SALUD TOTAL SA EPS	COLOMBIA	BOLIVAR	CARTAGENA	SI	SI	NEGATIVO
1140	2020-06-11 23:59:44	junio	CC	INFLUENZA HUMANA POR VIRUS NUEVO	ESE HOSPITAL LOCAL ARJONA	35	F	VIVO	COOMEVA EPS SA	COLOMBIA	BOLIVAR	CARTAGENA	SI	SI	NEGATIVO
1141	2020-06-11 23:59:44	junio	CC	INFLUENZA HUMANA POR VIRUS NUEVO	ESE HOSPITAL LOCAL ARJONA	38	M	VIVO	NA	COLOMBIA	BOLIVAR	CARTAGENA	NO	SI	POSITIVO
1142	2020-06-11 23:59:44	junio	CC	INFLUENZA HUMANA POR VIRUS NUEVO	ESE HOSPITAL LOCAL ARJONA	42	M	VIVO	NA	COLOMBIA	BOLIVAR	CARTAGENA	NO	SI	POSITIVO
1143	2020-06-12 23:59:44	junio	CC	INFLUENZA HUMANA POR VIRUS NUEVO	ESEO HOSPITAL LOCAL CARTAGENA DE INDIAS	43	F	VIVO	NA	COLOMBIA	BOLIVAR	CARTAGENA	NO	NO	NEGATIVO
1144	2020-06-12 23:59:44	junio	CC	INFLUENZA HUMANA POR VIRUS NUEVO	CENTRO MEDICO BUENOS AIRES LTDA	53	M	VIVO	NA	COLOMBIA	BOLIVAR	CARTAGENA	NO	SI	NEGATIVO
1145	2020-06-12 23:59:44	junio	CC	INFLUENZA HUMANA POR VIRUS NUEVO	CENTRO MEDICO BUENOS AIRES LTDA	56	M	VIVO	NUEVA EPS	COLOMBIA	BOLIVAR	TURBACO	NO	SI	NEGATIVO
1146	2020-06-13 23:59:44	junio	CC	INFLUENZA HUMANA POR VIRUS NUEVO	IPS FUNDACION COOSALUD	27	M	VIVO	NA	COLOMBIA	BOLIVAR	CARTAGENA	NO	NO	NEGATIVO
1147	2020-06-12 23:59:44	junio	CC	INFLUENZA HUMANA POR VIRUS NUEVO	CENTRO MEDICO BUENOS AIRES LTDA	43	F	VIVO	COOMEVA EPS SA	COLOMBIA	BOLIVAR	ARJONA	SI	SI	NEGATIVO
1148	2020-06-12 23:59:44	junio	CC	INFLUENZA HUMANA POR VIRUS NUEVO	ESEO HOSPITAL LOCAL CARTAGENA DE INDIAS	23	F	VIVO	NA	COLOMBIA	BOLIVAR	CARTAGENA	NO	SI	POSITIVO
1149	2020-06-12 23:59:44	junio	CC	INFLUENZA HUMANA POR VIRUS NUEVO	ESEO HOSPITAL LOCAL CARTAGENA DE INDIAS	49	M	VIVO	NA	COLOMBIA	BOLIVAR	CARTAGENA	NO	NO	NEGATIVO
1150	2020-06-12 23:59:44	junio	CC	INFLUENZA HUMANA POR VIRUS NUEVO	ESEO HOSPITAL LOCAL CARTAGENA DE INDIAS	47	M	VIVO	NA	COLOMBIA	BOLIVAR	CARTAGENA	NO	SI	NEGATIVO
1151	2020-06-12 23:59:44	junio	CC	INFLUENZA HUMANA POR VIRUS NUEVO	ESEO HOSPITAL LOCAL CARTAGENA DE INDIAS	41	F	VIVO	NA	COLOMBIA	BOLIVAR	CARTAGENA	NO	SI	POSITIVO
1152	2020-06-13 23:59:44	junio	CC	INFLUENZA HUMANA POR VIRUS NUEVO	Health Cars SAS	40	F	VIVO	NA	COLOMBIA	BOLIVAR	CARTAGENA	NO	SI	POSITIVO
1153	2020-06-13 23:59:44	junio	CC	INFLUENZA HUMANA POR VIRUS NUEVO	Health Cars SAS	37	F	VIVO	NA	COLOMBIA	BOLIVAR	CARTAGENA	NO	SI	POSITIVO
1154	2020-06-12 23:59:44	junio	CC	Enfermedad Similar a Influenza Infección Respiratoria Aguda Grave (Vigilancia centinela)	SEDE 1 CLINICA BLAS DE LEZO SA MEGA URGENCIA	43	F	VIVO	NA	COLOMBIA	BOLIVAR	CARTAGENA	NO	NO	NEGATIVO
1155	2020-06-12 23:59:44	junio	CC	Enfermedad Similar a Influenza Infección Respiratoria Aguda Grave (Vigilancia centinela)	SEDE 1 CLINICA BLAS DE LEZO SA MEGA URGENCIA	48	F	VIVO	NA	COLOMBIA	BOLIVAR	CARTAGENA	NO	NO	NEGATIVO
1156	2020-06-13 23:59:44	junio	CC	INFLUENZA HUMANA POR VIRUS NUEVO	CENTRO MEDICO BUENOS AIRES LTDA	32	M	VIVO	COOMEVA EPS SA	COLOMBIA	BOLIVAR	ARJONA	SI	SI	NEGATIVO
1157	2020-06-13 23:59:44	junio	CC	INFLUENZA HUMANA POR VIRUS NUEVO	CENTRO MEDICO BUENOS AIRES LTDA	54	F	VIVO	COOMEVA EPS SA	COLOMBIA	BOLIVAR	CARTAGENA	NO	SI	NEGATIVO
1158	2020-06-13 23:59:44	junio	CC	INFLUENZA HUMANA POR VIRUS NUEVO	CENTRO MEDICO BUENOS AIRES LTDA	50	F	VIVO	NA	COLOMBIA	BOLIVAR	CARTAGENA	NO	NO	NEGATIVO
1159	2020-06-13 23:59:44	junio	RC	INFLUENZA HUMANA POR VIRUS NUEVO	CENTRO MEDICO BUENOS AIRES LTDA	7	F	VIVO	NA	COLOMBIA	BOLIVAR	CARTAGENA	NO	SI	NEGATIVO
1160	2020-06-13 23:59:44	junio	CC	INFLUENZA HUMANA POR VIRUS NUEVO	ESEO HOSPITAL LOCAL CARTAGENA DE INDIAS	26	M	VIVO	NUEVA EPS	COLOMBIA	BOLIVAR	CARTAGENA	SI	SI	NEGATIVO
1161	2020-06-13 23:59:44	junio	CC	INFLUENZA HUMANA POR VIRUS NUEVO	CLINICA MADRE BERNARDA COMUNIDAD DE HERMANAS FRANC	60	M	VIVO	NA	COLOMBIA	BOLIVAR	TURBACO	NO	NO	NEGATIVO
1162	2020-06-13 23:59:44	junio	CC	INFLUENZA HUMANA POR VIRUS NUEVO	DUMIAN MEDICAL SAS CLINICA DEL BOSQUE	40	F	VIVO	NA	COLOMBIA	BOLIVAR	CARTAGENA	SI	SI	NEGATIVO
1163	2020-06-13 23:59:44	junio	CC	INFLUENZA HUMANA POR VIRUS NUEVO	EMPRESA SOCIAL DEL ESTADO HOSPITAL UNIVERSITARIO DEL CARIBE	38	F	VIVO	NA	COLOMBIA	BOLIVAR	CARTAGENA	SI	SI	NEGATIVO
1164	2020-06-13 23:59:44	junio	CC	INFLUENZA HUMANA POR VIRUS NUEVO	EMPRESA SOCIAL DEL ESTADO HOSPITAL UNIVERSITARIO DEL CARIBE	20	F	VIVO	NA	COLOMBIA	BOLIVAR	CARTAGENA	NO	SI	POSITIVO
1165	2020-06-13 23:59:44	junio	CC	INFLUENZA HUMANA POR VIRUS NUEVO	ESEO HOSPITAL LOCAL CARTAGENA DE INDIAS	28	F	VIVO	NA	COLOMBIA	BOLIVAR	CARTAGENA	SI	SI	NEGATIVO
1166	2020-06-13 23:59:44	junio	CC	INFLUENZA HUMANA POR VIRUS NUEVO	ESEO HOSPITAL LOCAL CARTAGENA DE INDIAS	33	F	VIVO	NA	COLOMBIA	BOLIVAR	VILLANUEVA	SI	SI	NEGATIVO
1167	2020-06-14 23:59:44	junio	CC	INFLUENZA HUMANA POR VIRUS NUEVO	IPS FUNDACION COOSALUD	37	M	VIVO	NA	COLOMBIA	BOLIVAR	CARTAGENA	NO	NO	POSITIVO
1168	2020-06-14 23:59:44	junio	CC	INFLUENZA HUMANA POR VIRUS NUEVO	IPS FUNDACION COOSALUD	31	M	VIVO	NA	COLOMBIA	BOLIVAR	CARTAGENA	NO	NO	NEGATIVO
1169	2020-06-14 23:59:44	junio	CC	INFLUENZA HUMANA POR VIRUS NUEVO	IPS FUNDACION COOSALUD	55	F	VIVO	NA	COLOMBIA	BOLIVAR	CARTAGENA	NO	NO	NEGATIVO
1170	2020-06-14 23:59:44	junio	RC	INFLUENZA HUMANA POR VIRUS NUEVO	IPS FUNDACION COOSALUD	5	F	VIVO	NA	COLOMBIA	BOLIVAR	CARTAGENA	NO	NO	NEGATIVO
1171	2020-06-14 23:59:44	junio	CC	INFLUENZA HUMANA POR VIRUS NUEVO	IPS FUNDACION COOSALUD	42	F	VIVO	NA	COLOMBIA	BOLIVAR	CARTAGENA	NO	NO	NEGATIVO
1172	2020-06-14 23:59:44	junio	CC	INFLUENZA HUMANA POR VIRUS NUEVO	IPS FUNDACION COOSALUD	67	M	VIVO	NA	COLOMBIA	BOLIVAR	CARTAGENA	NO	NO	NEGATIVO
1173	2020-06-14 23:59:44	junio	CC	INFLUENZA HUMANA POR VIRUS NUEVO	IPS FUNDACION COOSALUD	50	M	VIVO	NA	COLOMBIA	BOLIVAR	CARTAGENA	NO	NO	NEGATIVO
1174	2020-06-14 23:59:44	junio	CC	INFLUENZA HUMANA POR VIRUS NUEVO	IPS FUNDACION COOSALUD	27	M	VIVO	NA	COLOMBIA	BOLIVAR	CARTAGENA	NO	NO	NEGATIVO
1175	2020-06-14 23:59:44	junio	CC	INFLUENZA HUMANA POR VIRUS NUEVO	IPS FUNDACION COOSALUD	32	M	VIVO	NA	COLOMBIA	BOLIVAR	CARTAGENA	NO	NO	NEGATIVO
1176	2020-06-14 23:59:44	junio	CC	INFLUENZA HUMANA POR VIRUS NUEVO	IPS FUNDACION COOSALUD	26	M	VIVO	NA	COLOMBIA	BOLIVAR	CARTAGENA	NO	NO	NEGATIVO
1177	2020-06-14 23:59:44	junio	CC	INFLUENZA HUMANA POR VIRUS NUEVO	IPS FUNDACION COOSALUD	19	M	VIVO	NA	COLOMBIA	BOLIVAR	CARTAGENA	NO	NO	NEGATIVO
1178	2020-06-14 23:59:44	junio	TI	INFLUENZA HUMANA POR VIRUS NUEVO	IPS FUNDACION COOSALUD	8	M	VIVO	NA	COLOMBIA	BOLIVAR	CARTAGENA	NO	NO	NEGATIVO
1179	2020-06-14 23:59:44	junio	CC	INFLUENZA HUMANA POR VIRUS NUEVO	IPS FUNDACION COOSALUD	33	F	VIVO	NA	COLOMBIA	BOLIVAR	CARTAGENA	NO	NO	NEGATIVO
1180	2020-06-14 23:59:44	junio	CC	INFLUENZA HUMANA POR VIRUS NUEVO	UAB SANTA LUCIA-SALUD TOTAL EPS-CARTAGENA	37	M	VIVO	NUEVA EPS	COLOMBIA	BOLIVAR	CARTAGENA	NO	NO	NEGATIVO
1181	2020-06-14 23:59:44	junio	CC	INFLUENZA HUMANA POR VIRUS NUEVO	ESEO HOSPITAL LOCAL CARTAGENA DE INDIAS	27	F	VIVO	NUEVA EPS	COLOMBIA	BOLIVAR	CARTAGENA	NO	SI	NEGATIVO
1182	2020-06-14 23:59:44	junio	CC	INFECCION RESPIRATORIA AGUDA GRAVE IRAG INUSITADA	PROMOTORA BOCAGRANDE S.A "PROBOCA S.A"	35	M	VIVO	NA	COLOMBIA	BOLIVAR	CARTAGENA	NO	SI	NEGATIVO
1183	2020-06-14 23:59:44	junio	CC	INFLUENZA HUMANA POR VIRUS NUEVO	SEDE 1 CLINICA BLAS DE LEZO SA MEGA URGENCIA	29	M	VIVO	NA	COLOMBIA	BOLIVAR	CARTAGENA	SI	SI	NEGATIVO
1184	2020-06-14 23:59:44	junio	CC	INFLUENZA HUMANA POR VIRUS NUEVO	CENTRO MEDICO CRECER	75	M	VIVO	COOMEVA EPS SA	COLOMBIA	BOLIVAR	CARTAGENA	NO	NO	NEGATIVO
1185	2020-06-14 23:59:44	junio	RC	INFLUENZA HUMANA POR VIRUS NUEVO	ESE HOSPITAL LOCAL ARJONA	0	M	VIVO	NA	COLOMBIA	BOLIVAR	ARJONA	NO	NO	NEGATIVO
1186	2020-06-14 23:59:44	junio	RC	INFLUENZA HUMANA POR VIRUS NUEVO	IPS CUIDADO SEGURO EN CASA SA	5	F	VIVO	MUTUAL SER ESS	COLOMBIA	BOLIVAR	CARTAGENA	NO	NO	NEGATIVO
1187	2020-06-14 23:59:44	junio	CC	INFLUENZA HUMANA POR VIRUS NUEVO	IPS CUIDADO SEGURO EN CASA SA	31	F	VIVO	NA	COLOMBIA	BOLIVAR	CARTAGENA	NO	NO	NEGATIVO
1188	2020-06-14 23:59:44	junio	CC	Enfermedad Similar a Influenza Infección Respiratoria Aguda Grave (Vigilancia centinela)	IPS CUIDADO SEGURO EN CASA SA	27	M	VIVO	MUTUAL SER ESS	COLOMBIA	BOLIVAR	CARTAGENA	NO	NO	NEGATIVO
1189	2020-06-14 23:59:44	junio	CC	INFLUENZA HUMANA POR VIRUS NUEVO	ESE HOSPITAL LOCAL TURBACO	34	F	VIVO	NA	COLOMBIA	BOLIVAR	TURBACO	NO	NO	POSITIVO
1190	2020-06-14 23:59:44	junio	CC	INFLUENZA HUMANA POR VIRUS NUEVO	CLINICA GENERAL DEL CARIBE SA	24	M	VIVO	NA	COLOMBIA	BOLIVAR	CARTAGENA	SI	SI	POSITIVO
1191	2020-06-14 23:59:44	junio	CC	INFLUENZA HUMANA POR VIRUS NUEVO	IPS CUIDADO SEGURO EN CASA SA	58	M	VIVO	NA	COLOMBIA	BOLIVAR	TURBACO	NO	NO	NEGATIVO
1192	2020-06-14 23:59:44	junio	CC	INFLUENZA HUMANA POR VIRUS NUEVO	CENTRO MEDICO BUENOS AIRES LTDA	22	F	VIVO	NA	COLOMBIA	BOLIVAR	CARTAGENA	NO	SI	NEGATIVO
1193	2020-06-14 23:59:44	junio	CC	INFLUENZA HUMANA POR VIRUS NUEVO	CENTRO MEDICO BUENOS AIRES LTDA	30	M	VIVO	NA	COLOMBIA	BOLIVAR	CARTAGENA	NO	SI	NEGATIVO
1194	2020-06-14 23:59:44	junio	CC	INFLUENZA HUMANA POR VIRUS NUEVO	CENTRO MEDICO BUENOS AIRES LTDA	35	M	VIVO	NA	COLOMBIA	BOLIVAR	CARTAGENA	NO	NO	NEGATIVO
1195	2020-06-14 23:59:44	junio	CC	INFLUENZA HUMANA POR VIRUS NUEVO	CENTRO MEDICO BUENOS AIRES LTDA	62	M	VIVO	NA	COLOMBIA	BOLIVAR	CARTAGENA	NO	SI	NEGATIVO
1196	2020-06-14 23:59:44	junio	CC	INFECCION RESPIRATORIA AGUDA GRAVE IRAG INUSITADA	ESEO HOSPITAL LOCAL CARTAGENA DE INDIAS	47	F	VIVO	NA	COLOMBIA	BOLIVAR	TURBACO	NO	SI	NEGATIVO
1197	2020-06-14 23:59:44	junio	CC	INFLUENZA HUMANA POR VIRUS NUEVO	ESEO HOSPITAL LOCAL CARTAGENA DE INDIAS	19	F	VIVO	NUEVA EPS	COLOMBIA	NA	NA	NO	NO	NEGATIVO
1198	2020-06-14 23:59:44	junio	CC	INFLUENZA HUMANA POR VIRUS NUEVO	IPS FUNDACION COOSALUD	30	M	VIVO	NA	COLOMBIA	BOLIVAR	CARTAGENA	NO	NO	NEGATIVO
1199	2020-06-15 23:59:44	junio	CC	INFLUENZA HUMANA POR VIRUS NUEVO	HOSPITAL NAVAL DE CARTAGENA	44	M	VIVO	ECOPETROL	COLOMBIA	BOLIVAR	CARTAGENA	NO	NO	NEGATIVO
1200	2020-06-15 23:59:44	junio	CC	INFLUENZA HUMANA POR VIRUS NUEVO	HOSPITAL NAVAL DE CARTAGENA	21	F	VIVO	NA	COLOMBIA	BOLIVAR	CARTAGENA	SI	SI	NEGATIVO
1201	2020-06-15 23:59:44	junio	CC	Enfermedad Similar a Influenza Infección Respiratoria Aguda Grave (Vigilancia centinela)	PROMOTORA BOCAGRANDE S.A "PROBOCA S.A"	52	M	VIVO	NA	COLOMBIA	BOLIVAR	MAGANGUE	NO	NO	NEGATIVO
1202	2020-06-15 23:59:44	junio	CC	Enfermedad Similar a Influenza Infección Respiratoria Aguda Grave (Vigilancia centinela)	HOSPITAL NAVAL DE CARTAGENA	54	M	VIVO	NA	COLOMBIA	BOLIVAR	CARTAGENA	NO	NO	NEGATIVO
1203	2020-06-16 23:59:44	junio	CC	INFLUENZA HUMANA POR VIRUS NUEVO	CENTRO MEDICO BUENOS AIRES LTDA	39	F	VIVO	NA	COLOMBIA	BOLIVAR	CARTAGENA	NO	NO	NEGATIVO
1204	2020-06-16 23:59:44	junio	CC	INFLUENZA HUMANA POR VIRUS NUEVO	CENTRO MEDICO BUENOS AIRES LTDA	39	M	VIVO	NA	COLOMBIA	BOLIVAR	CARTAGENA	NO	SI	NEGATIVO
1205	2020-06-16 23:59:44	junio	CC	INFLUENZA HUMANA POR VIRUS NUEVO	E.S.E. HOSPITAL LOCAL MAHATES	47	M	VIVO	NA	COLOMBIA	BOLIVAR	MAHATES	NO	SI	NEGATIVO
1206	2020-06-16 23:59:44	junio	CC	Enfermedad Similar a Influenza Infección Respiratoria Aguda Grave (Vigilancia centinela)	IPS CUIDADO SEGURO EN CASA SA	20	M	VIVO	NA	COLOMBIA	BOLIVAR	CARTAGENA	NO	NO	NEGATIVO
1207	2020-06-16 23:59:44	junio	CC	INFLUENZA HUMANA POR VIRUS NUEVO	ESE HOSPITAL LOCAL SANTA ROSA DE LIMA	63	F	VIVO	NA	COLOMBIA	BOLIVAR	SANTA ROSA	NO	NO	POSITIVO
1208	2020-06-16 23:59:44	junio	CC	INFLUENZA HUMANA POR VIRUS NUEVO	IPS CUIDADO SEGURO EN CASA SA	29	M	VIVO	NA	COLOMBIA	BOLIVAR	CALAMAR	NO	NO	NEGATIVO
1209	2020-06-17 23:59:44	junio	CC	INFLUENZA HUMANA POR VIRUS NUEVO	PROMOTORA BOCAGRANDE S.A "PROBOCA S.A"	59	M	VIVO	NA	COLOMBIA	BOLIVAR	CARTAGENA	NO	SI	POSITIVO
1210	2020-06-17 23:59:44	junio	CC	INFLUENZA HUMANA POR VIRUS NUEVO	CENTRO MEDICO BUENOS AIRES LTDA	26	F	VIVO	NA	COLOMBIA	BOLIVAR	CARTAGENA	SI	SI	NEGATIVO
1211	2020-06-17 23:59:44	junio	CC	INFLUENZA HUMANA POR VIRUS NUEVO	CENTRO MEDICO BUENOS AIRES LTDA	31	M	VIVO	NA	COLOMBIA	BOLIVAR	CARTAGENA	SI	SI	NEGATIVO
1212	2020-06-17 23:59:44	junio	CC	INFLUENZA HUMANA POR VIRUS NUEVO	CENTRO MEDICO BUENOS AIRES LTDA	58	M	VIVO	NA	COLOMBIA	BOLIVAR	CARTAGENA	SI	SI	NEGATIVO
1213	2020-06-17 23:59:44	junio	TI	INFLUENZA HUMANA POR VIRUS NUEVO	IPS CUIDADO SEGURO EN CASA SA	14	M	VIVO	NA	COLOMBIA	BOLIVAR	TURBANA	NO	SI	NEGATIVO
1214	2020-06-17 23:59:44	junio	CC	INFLUENZA HUMANA POR VIRUS NUEVO	IPS CUIDADO SEGURO EN CASA SA	62	F	VIVO	NA	COLOMBIA	BOLIVAR	VILLANUEVA	NO	SI	NEGATIVO
1215	2020-06-17 23:59:44	junio	CC	INFLUENZA HUMANA POR VIRUS NUEVO	HOSPITAL NAVAL DE CARTAGENA	89	F	VIVO	NA	COLOMBIA	BOLIVAR	CARTAGENA	NO	SI	POSITIVO
1216	2020-06-17 23:59:44	junio	TI	Enfermedad Similar a Influenza Infección Respiratoria Aguda Grave (Vigilancia centinela)	ESE HOSPITAL LOCAL ARJONA	14	F	VIVO	NA	COLOMBIA	BOLIVAR	ARJONA	NO	NO	POSITIVO
1217	2020-06-17 23:59:44	junio	CC	INFLUENZA HUMANA POR VIRUS NUEVO	ESE HOSPITAL SAN JUAN DE PUERTO RICO	27	M	VIVO	NA	COLOMBIA	BOLIVAR	TIQUISIO (PUERTO RICO)	SI	SI	NEGATIVO
1218	2020-06-17 23:59:44	junio	CC	INFLUENZA HUMANA POR VIRUS NUEVO	ESE HOSPITAL SAN JUAN DE PUERTO RICO	28	F	VIVO	NA	COLOMBIA	BOLIVAR	TIQUISIO (PUERTO RICO)	SI	SI	NEGATIVO
1219	2020-06-17 23:59:44	junio	CC	INFLUENZA HUMANA POR VIRUS NUEVO	GESTION SALUD S.A.S.	39	M	VIVO	NA	COLOMBIA	BOLIVAR	CARTAGENA	NO	NO	POSITIVO
1220	2020-06-18 23:59:44	junio	CC	INFLUENZA HUMANA POR VIRUS NUEVO	SEDE 1 CLINICA BLAS DE LEZO SA MEGA URGENCIA	26	F	VIVO	NA	COLOMBIA	BOLIVAR	CARTAGENA	NO	SI	NEGATIVO
1221	2020-06-18 23:59:44	junio	CC	INFLUENZA HUMANA POR VIRUS NUEVO	IPS FUNDACION COOSALUD	55	M	VIVO	NA	COLOMBIA	BOLIVAR	CARTAGENA	NO	SI	NEGATIVO
1222	2020-06-18 23:59:44	junio	CC	INFLUENZA HUMANA POR VIRUS NUEVO	CENTRO MEDICO CRECER	25	M	VIVO	NA	COLOMBIA	BOLIVAR	CARTAGENA	NO	NO	POSITIVO
1223	2020-06-18 23:59:44	junio	CC	INFLUENZA HUMANA POR VIRUS NUEVO	CLINICA CARTAGENA DEL MAR SA REV	23	M	VIVO	COOSALUD ESS EPS-S	COLOMBIA	BOLIVAR	CARTAGENA	NO	NO	NEGATIVO
1224	2020-06-18 23:59:44	junio	CC	INFLUENZA HUMANA POR VIRUS NUEVO	CLINICA CARTAGENA DEL MAR SA REV	66	M	VIVO	NA	COLOMBIA	BOLIVAR	CARTAGENA	NO	NO	POSITIVO
1225	2020-06-18 23:59:44	junio	CC	INFLUENZA HUMANA POR VIRUS NUEVO	CLINICA CARTAGENA DEL MAR SA REV	51	M	VIVO	NA	COLOMBIA	BOLIVAR	SANTA ROSA	NO	SI	NEGATIVO
1226	2020-06-18 23:59:44	junio	TI	INFLUENZA HUMANA POR VIRUS NUEVO	CLINICA CARTAGENA DEL MAR SA REV	11	M	VIVO	NA	COLOMBIA	BOLIVAR	CARTAGENA	NO	NO	NEGATIVO
1227	2020-06-18 23:59:44	junio	CC	INFLUENZA HUMANA POR VIRUS NUEVO	CLINICA CARTAGENA DEL MAR SA REV	31	M	VIVO	NA	COLOMBIA	BOLIVAR	CARTAGENA	NO	NO	NEGATIVO
1228	2020-06-18 23:59:44	junio	TI	INFLUENZA HUMANA POR VIRUS NUEVO	CLINICA CARTAGENA DEL MAR SA REV	12	M	VIVO	NA	COLOMBIA	BOLIVAR	SANTA ROSA	NO	SI	NEGATIVO
1229	2020-06-18 23:59:44	junio	CC	INFLUENZA HUMANA POR VIRUS NUEVO	CENTRO MEDICO BUENOS AIRES LTDA	42	F	VIVO	NA	COLOMBIA	BOLIVAR	CARTAGENA	NO	SI	POSITIVO
1230	2020-06-18 23:59:44	junio	CC	INFLUENZA HUMANA POR VIRUS NUEVO	CENTRO MEDICO BUENOS AIRES LTDA	58	M	VIVO	NA	COLOMBIA	BOLIVAR	CARTAGENA	NO	SI	POSITIVO
1231	2020-06-18 23:59:44	junio	CC	INFLUENZA HUMANA POR VIRUS NUEVO	CENTRO MEDICO BUENOS AIRES LTDA	58	F	VIVO	NA	COLOMBIA	BOLIVAR	CARTAGENA	NO	SI	NEGATIVO
1232	2020-06-18 23:59:44	junio	RC	INFLUENZA HUMANA POR VIRUS NUEVO	CENTRO MEDICO BUENOS AIRES LTDA	4	F	VIVO	NA	COLOMBIA	BOLIVAR	CARTAGENA	NO	SI	NEGATIVO
1233	2020-06-18 23:59:44	junio	CC	INFLUENZA HUMANA POR VIRUS NUEVO	CENTRO MEDICO BUENOS AIRES LTDA	57	M	VIVO	NA	COLOMBIA	BOLIVAR	CARTAGENA	NO	SI	NEGATIVO
1234	2020-06-18 23:59:44	junio	CC	INFLUENZA HUMANA POR VIRUS NUEVO	HOSPITAL NAVAL DE CARTAGENA	37	M	VIVO	NA	COLOMBIA	BOLIVAR	SANTA ROSA	NO	SI	NEGATIVO
1235	2020-06-18 23:59:44	junio	CC	INFLUENZA HUMANA POR VIRUS NUEVO	HOSPITAL NAVAL DE CARTAGENA	20	F	VIVO	NA	COLOMBIA	BOLIVAR	SANTA ROSA	NO	SI	NEGATIVO
1236	2020-06-18 23:59:44	junio	CC	INFLUENZA HUMANA POR VIRUS NUEVO	HOSPITAL NAVAL DE CARTAGENA	35	F	VIVO	NA	COLOMBIA	BOLIVAR	CARTAGENA	NO	SI	NEGATIVO
1237	2020-06-18 23:59:44	junio	CC	Enfermedad Similar a Influenza Infección Respiratoria Aguda Grave (Vigilancia centinela)	HOSPITAL NAVAL DE CARTAGENA	28	M	VIVO	NA	COLOMBIA	BOLIVAR	CARTAGENA	NO	SI	POSITIVO
1238	2020-06-18 23:59:44	junio	CC	INFLUENZA HUMANA POR VIRUS NUEVO	HOSPITAL NAVAL DE CARTAGENA	39	F	VIVO	NA	COLOMBIA	BOLIVAR	CARTAGENA	NO	NO	POSITIVO
1239	2020-06-19 23:59:44	junio	RC	INFLUENZA HUMANA POR VIRUS NUEVO	PROMOTORA BOCAGRANDE S.A "PROBOCA S.A"	5	F	VIVO	NA	COLOMBIA	BOLIVAR	CARTAGENA	NO	SI	NEGATIVO
1240	2020-06-19 23:59:44	junio	CC	INFLUENZA HUMANA POR VIRUS NUEVO	HOSPITAL NAVAL DE CARTAGENA	24	F	VIVO	NA	COLOMBIA	BOLIVAR	CARTAGENA	NO	NO	POSITIVO
1241	2020-06-19 23:59:44	junio	CC	INFLUENZA HUMANA POR VIRUS NUEVO	PROMOTORA BOCAGRANDE S.A "PROBOCA S.A"	76	M	VIVO	NA	COLOMBIA	BOLIVAR	SANTA CATALINA	NO	NO	POSITIVO
1242	2020-06-19 23:59:44	junio	CC	INFLUENZA HUMANA POR VIRUS NUEVO	PROMOTORA BOCAGRANDE S.A "PROBOCA S.A"	20	F	VIVO	NA	COLOMBIA	BOLIVAR	CARTAGENA	NO	SI	NEGATIVO
1243	2020-06-19 23:59:44	junio	TI	Enfermedad Similar a Influenza Infección Respiratoria Aguda Grave (Vigilancia centinela)	PROMOTORA BOCAGRANDE S.A "PROBOCA S.A"	14	M	VIVO	NA	COLOMBIA	BOLIVAR	CARTAGENA	NO	SI	NEGATIVO
1244	2020-06-19 23:59:44	junio	CC	INFLUENZA HUMANA POR VIRUS NUEVO	PROMOTORA BOCAGRANDE S.A "PROBOCA S.A"	43	M	VIVO	NA	COLOMBIA	BOLIVAR	CARTAGENA	NO	SI	POSITIVO
1245	2020-06-19 23:59:44	junio	CC	INFLUENZA HUMANA POR VIRUS NUEVO	CENTRO MEDICO BUENOS AIRES LTDA	52	F	VIVO	NA	COLOMBIA	BOLIVAR	CARTAGENA	NO	SI	POSITIVO
1246	2020-06-19 23:59:44	junio	CC	INFLUENZA HUMANA POR VIRUS NUEVO	CENTRO MEDICO BUENOS AIRES LTDA	49	F	VIVO	NA	COLOMBIA	BOLIVAR	CARTAGENA	NO	SI	NEGATIVO
1247	2020-06-19 23:59:44	junio	TI	INFLUENZA HUMANA POR VIRUS NUEVO	CENTRO MEDICO BUENOS AIRES LTDA	14	M	VIVO	NA	COLOMBIA	BOLIVAR	CARTAGENA	NO	SI	NEGATIVO
1248	2020-06-19 23:59:44	junio	CC	INFLUENZA HUMANA POR VIRUS NUEVO	CENTRO MEDICO BUENOS AIRES LTDA	30	F	VIVO	NA	COLOMBIA	BOLIVAR	EL CARMEN DE BOLIVAR	NO	SI	NEGATIVO
1249	2020-06-19 23:59:44	junio	RC	INFLUENZA HUMANA POR VIRUS NUEVO	CENTRO MEDICO BUENOS AIRES LTDA	3	F	VIVO	NA	COLOMBIA	BOLIVAR	EL CARMEN DE BOLIVAR	NO	SI	POSITIVO
1250	2020-06-19 23:59:44	junio	CC	Enfermedad Similar a Influenza Infección Respiratoria Aguda Grave (Vigilancia centinela)	CENTRO MEDICO BUENOS AIRES LTDA	61	M	VIVO	NA	COLOMBIA	BOLIVAR	CARTAGENA	NO	NO	NEGATIVO
1251	2020-06-19 23:59:44	junio	CC	INFLUENZA HUMANA POR VIRUS NUEVO	CENTRO MEDICO BUENOS AIRES LTDA	30	M	VIVO	NA	COLOMBIA	BOLIVAR	CARTAGENA	NO	SI	NEGATIVO
1252	2020-06-19 23:59:44	junio	TI	INFLUENZA HUMANA POR VIRUS NUEVO	HOSPITAL NAVAL DE CARTAGENA	21	M	VIVO	FUERZAS MILITARES	COLOMBIA	BOLIVAR	CARTAGENA	NO	SI	POSITIVO
1253	2020-06-19 23:59:44	junio	CC	INFLUENZA HUMANA POR VIRUS NUEVO	HOSPITAL NAVAL DE CARTAGENA	58	M	VIVO	NA	COLOMBIA	BOLIVAR	ARJONA	NO	SI	NEGATIVO
1254	2020-06-19 23:59:44	junio	TI	INFLUENZA HUMANA POR VIRUS NUEVO	HOSPITAL NAVAL DE CARTAGENA	11	F	VIVO	NA	COLOMBIA	BOLIVAR	CARTAGENA	NO	NO	NEGATIVO
1255	2020-06-19 23:59:44	junio	CC	INFLUENZA HUMANA POR VIRUS NUEVO	HOSPITAL NAVAL DE CARTAGENA	84	F	VIVO	NA	COLOMBIA	BOLIVAR	VILLANUEVA	NO	SI	NEGATIVO
1256	2020-06-19 23:59:44	junio	CC	INFLUENZA HUMANA POR VIRUS NUEVO	IPS FUNDACION COOSALUD	35	M	VIVO	NA	COLOMBIA	BOLIVAR	CARTAGENA	NO	NO	POSITIVO
1257	2020-06-19 23:59:44	junio	TI	INFLUENZA HUMANA POR VIRUS NUEVO	IPS FUNDACION COOSALUD	13	F	VIVO	NA	COLOMBIA	BOLIVAR	CARTAGENA	NO	SI	NEGATIVO
1258	2020-06-19 23:59:44	junio	CC	INFLUENZA HUMANA POR VIRUS NUEVO	IPS FUNDACION COOSALUD	34	F	VIVO	NA	COLOMBIA	BOLIVAR	CARTAGENA	NO	SI	NEGATIVO
1259	2020-06-19 23:59:44	junio	CC	INFLUENZA HUMANA POR VIRUS NUEVO	IPS FUNDACION COOSALUD	59	M	VIVO	NA	COLOMBIA	BOLIVAR	CARTAGENA	NO	SI	NEGATIVO
1260	2020-06-19 23:59:44	junio	CC	INFLUENZA HUMANA POR VIRUS NUEVO	IPS FUNDACION COOSALUD	37	F	VIVO	NA	COLOMBIA	BOLIVAR	CARTAGENA	NO	SI	NEGATIVO
1261	2020-06-19 23:59:44	junio	CC	INFLUENZA HUMANA POR VIRUS NUEVO	IPS FUNDACION COOSALUD	73	F	VIVO	NA	COLOMBIA	BOLIVAR	CARTAGENA	NO	SI	POSITIVO
1262	2020-06-19 23:59:44	junio	CC	INFLUENZA HUMANA POR VIRUS NUEVO	IPS FUNDACION COOSALUD	19	F	VIVO	NA	COLOMBIA	BOLIVAR	CARTAGENA	NO	NO	POSITIVO
1263	2020-06-18 23:59:44	junio	CC	INFECCION RESPIRATORIA AGUDA GRAVE IRAG INUSITADA	CLINICA BLAS DE LEZO SA	54	F	VIVO	SURA EPS	NA	NA	NA	NO	NO	NEGATIVO
1264	2020-06-18 23:59:44	junio	CC	INFECCION RESPIRATORIA AGUDA GRAVE IRAG INUSITADA	CLINICA BLAS DE LEZO SA	83	M	VIVO	NA	COLOMBIA	BOLIVAR	CARTAGENA	NO	NO	NEGATIVO
1265	2020-06-18 23:59:44	junio	CC	INFLUENZA HUMANA POR VIRUS NUEVO	CLINICA BLAS DE LEZO SA	69	M	VIVO	NA	COLOMBIA	BOLIVAR	CARTAGENA	NO	NO	POSITIVO
1266	2020-06-18 23:59:44	junio	CC	INFECCION RESPIRATORIA AGUDA GRAVE IRAG INUSITADA	CLINICA BLAS DE LEZO SA	23	M	VIVO	NA	COLOMBIA	BOLIVAR	CARTAGENA	NO	NO	POSITIVO
1267	2020-06-18 23:59:44	junio	CC	INFLUENZA HUMANA POR VIRUS NUEVO	CENTRO MEDICO CRECER	33	F	VIVO	NA	COLOMBIA	BOLIVAR	CARTAGENA	NO	SI	NEGATIVO
1268	2020-06-18 23:59:44	junio	CC	INFLUENZA HUMANA POR VIRUS NUEVO	CENTRO MEDICO CRECER	25	F	VIVO	NA	COLOMBIA	BOLIVAR	CARTAGENA	NO	SI	NEGATIVO
1269	2020-06-18 23:59:44	junio	CC	INFLUENZA HUMANA POR VIRUS NUEVO	CENTRO MEDICO CRECER	26	M	VIVO	NA	COLOMBIA	BOLIVAR	CARTAGENA	NO	SI	NEGATIVO
1270	2020-06-18 23:59:44	junio	CC	INFLUENZA HUMANA POR VIRUS NUEVO	CENTRO MEDICO CRECER	63	M	VIVO	NA	COLOMBIA	BOLIVAR	CARTAGENA	NO	SI	NEGATIVO
1271	2020-06-20 23:59:44	junio	CC	INFLUENZA HUMANA POR VIRUS NUEVO	HOSPITAL NAVAL DE CARTAGENA	57	F	VIVO	NA	COLOMBIA	BOLIVAR	CALAMAR	NO	NO	NEGATIVO
1272	2020-06-20 23:59:44	junio	TI	INFLUENZA HUMANA POR VIRUS NUEVO	HOSPITAL NAVAL DE CARTAGENA	14	F	VIVO	NA	COLOMBIA	BOLIVAR	CALAMAR	NO	NO	NEGATIVO
1273	2020-06-20 23:59:44	junio	TI	INFLUENZA HUMANA POR VIRUS NUEVO	HOSPITAL NAVAL DE CARTAGENA	13	M	VIVO	NA	COLOMBIA	BOLIVAR	CALAMAR	NO	NO	NEGATIVO
1274	2020-06-20 23:59:44	junio	RC	INFLUENZA HUMANA POR VIRUS NUEVO	HOSPITAL NAVAL DE CARTAGENA	6	F	VIVO	NA	COLOMBIA	BOLIVAR	CALAMAR	NO	NO	NEGATIVO
1275	2020-06-20 23:59:44	junio	CC	INFECCION RESPIRATORIA AGUDA GRAVE IRAG INUSITADA	SEDE 1 CLINICA BLAS DE LEZO SA MEGA URGENCIA	38	F	VIVO	NA	COLOMBIA	BOLIVAR	CARTAGENA	SI	NO	POSITIVO
1276	2020-06-20 23:59:44	junio	RC	INFLUENZA HUMANA POR VIRUS NUEVO	HOSPITAL NAVAL DE CARTAGENA	1	F	VIVO	NA	COLOMBIA	BOLIVAR	CARTAGENA	NO	NO	NEGATIVO
1277	2020-06-20 23:59:44	junio	CC	INFLUENZA HUMANA POR VIRUS NUEVO	PROMOTORA BOCAGRANDE S.A "PROBOCA S.A"	75	M	VIVO	NA	COLOMBIA	BOLIVAR	CARTAGENA	NO	NO	POSITIVO
1278	2020-06-20 23:59:44	junio	CC	INFLUENZA HUMANA POR VIRUS NUEVO	PROMOTORA BOCAGRANDE S.A "PROBOCA S.A"	27	F	VIVO	NA	COLOMBIA	BOLIVAR	CARTAGENA	SI	SI	NEGATIVO
1279	2020-06-20 23:59:44	junio	RC	INFLUENZA HUMANA POR VIRUS NUEVO	PROMOTORA BOCAGRANDE S.A "PROBOCA S.A"	2	F	VIVO	NA	COLOMBIA	BOLIVAR	CARTAGENA	NO	NO	NEGATIVO
1280	2020-06-20 23:59:44	junio	CC	INFLUENZA HUMANA POR VIRUS NUEVO	PROMOTORA BOCAGRANDE S.A "PROBOCA S.A"	31	F	VIVO	NA	COLOMBIA	BOLIVAR	CARTAGENA	NO	SI	NEGATIVO
1281	2020-06-20 23:59:44	junio	CC	INFLUENZA HUMANA POR VIRUS NUEVO	PROMOTORA BOCAGRANDE S.A "PROBOCA S.A"	36	F	VIVO	NA	COLOMBIA	BOLIVAR	CARTAGENA	NO	SI	NEGATIVO
1282	2020-06-20 23:59:44	junio	CC	INFLUENZA HUMANA POR VIRUS NUEVO	PROMOTORA BOCAGRANDE S.A "PROBOCA S.A"	47	M	VIVO	NA	COLOMBIA	BOLIVAR	TURBACO	NO	NO	POSITIVO
1283	2020-06-20 23:59:44	junio	CC	INFLUENZA HUMANA POR VIRUS NUEVO	PROMOTORA BOCAGRANDE S.A "PROBOCA S.A"	26	M	VIVO	NA	COLOMBIA	BOLIVAR	TURBACO	NO	NO	POSITIVO
1284	2020-06-20 23:59:44	junio	CC	Enfermedad Similar a Influenza Infección Respiratoria Aguda Grave (Vigilancia centinela)	HOSPITAL NAVAL DE CARTAGENA	29	M	VIVO	NA	COLOMBIA	BOLIVAR	CARTAGENA	NO	SI	NEGATIVO
1285	2020-06-20 23:59:44	junio	CC	INFLUENZA HUMANA POR VIRUS NUEVO	HOSPITAL NAVAL DE CARTAGENA	66	F	VIVO	NA	COLOMBIA	BOLIVAR	CARTAGENA	NO	NO	POSITIVO
1286	2020-06-20 23:59:44	junio	CC	INFLUENZA HUMANA POR VIRUS NUEVO	HOSPITAL NAVAL DE CARTAGENA	74	F	VIVO	NA	COLOMBIA	BOLIVAR	CARTAGENA	NO	NO	NEGATIVO
1287	2020-04-17 23:59:44	abril	RC	INFLUENZA HUMANA POR VIRUS NUEVO	IPS CUIDADO SEGURO EN CASA SA	2	F	VIVO	SANITAS EPS SA	COLOMBIA	BOLIVAR	CARTAGENA	NO	SI	NEGATIVO
1288	2020-04-17 23:59:44	abril	CC	INFLUENZA HUMANA POR VIRUS NUEVO	IPS CUIDADO SEGURO EN CASA SA	41	F	VIVO	NA	COLOMBIA	BOLIVAR	CARTAGENA	NO	NO	NEGATIVO
1289	2020-04-06 23:59:44	abril	CC	INFLUENZA HUMANA POR VIRUS NUEVO	ESEO HOSPITAL LOCAL CARTAGENA DE INDIAS	34	F	VIVO	COOSALUD ESS EPS-S	COLOMBIA	BOLIVAR	CARTAGENA	NO	NO	NEGATIVO
1290	2020-04-07 23:59:44	abril	CC	INFLUENZA HUMANA POR VIRUS NUEVO	CENTRO MEDICO BUENOS AIRES LTDA	47	F	VIVO	COOMEVA EPS SA	COLOMBIA	BOLIVAR	CARTAGENA	SI	SI	NEGATIVO
1291	2020-04-06 23:59:44	abril	CC	INFLUENZA HUMANA POR VIRUS NUEVO	EPS SANITAS CENTRO MEDICO PROVIDENCIA	43	F	VIVO	SANITAS EPS SA	COLOMBIA	BOLIVAR	CARTAGENA	NO	SI	POSITIVO
1292	2020-04-15 23:59:44	abril	CC	INFECCION RESPIRATORIA AGUDA GRAVE IRAG INUSITADA	CUIDADOSEGURO EN CASA IPS	65	F	VIVO	NUEVA EPS	COLOMBIA	BOLIVAR	CARTAGENA	NO	NO	NEGATIVO
1293	2020-04-15 23:59:44	abril	CC	INFLUENZA HUMANA POR VIRUS NUEVO	CUIDADOSEGURO EN CASA IPS	43	M	VIVO	ECOPETROL	COLOMBIA	NA	NA	NO	SI	NEGATIVO
1294	2020-04-14 23:59:44	abril	CC	INFLUENZA HUMANA POR VIRUS NUEVO	CUIDADOSEGURO EN CASA IPS	18	M	VIVO	NA	COLOMBIA	BOLIVAR	MAGANGUE	NO	NO	NEGATIVO
1295	2020-04-15 23:59:44	abril	CC	INFLUENZA HUMANA POR VIRUS NUEVO	SERVICIOS SALUD IPS SURA SURAMERICANA	32	M	VIVO	SURA EPS	COLOMBIA	BOLIVAR	TURBACO	NO	NO	NEGATIVO
1296	2020-04-12 23:59:44	abril	CC	INFLUENZA HUMANA POR VIRUS NUEVO	IPS CUIDADO SEGURO EN CASA SA	35	F	VIVO	NA	COLOMBIA	BOLIVAR	CARTAGENA	NO	NO	NEGATIVO
1297	2020-04-13 23:59:44	abril	CC	INFLUENZA HUMANA POR VIRUS NUEVO	SERVICIOS SALUD IPS SURA SURAMERICANA	47	F	VIVO	SURA EPS	COLOMBIA	BOLIVAR	CARTAGENA	SI	SI	NEGATIVO
1298	2020-04-13 23:59:44	abril	CC	INFLUENZA HUMANA POR VIRUS NUEVO	HOSPITAL NAVAL DE CARTAGENA	62	M	VIVO	COOMEVA EPS SA	COLOMBIA	BOLIVAR	CARTAGENA	NO	SI	POSITIVO
1299	2020-04-20 23:59:44	abril	CC	INFLUENZA HUMANA POR VIRUS NUEVO	CENTRO MEDICO BUENOS AIRES LTDA	36	F	VIVO	SALUD TOTAL SA EPS	COLOMBIA	BOLIVAR	CARTAGENA	SI	SI	NEGATIVO
1300	2020-04-20 23:59:44	abril	CC	INFLUENZA HUMANA POR VIRUS NUEVO	CENTRO MEDICO BUENOS AIRES LTDA	44	F	VIVO	SANITAS EPS SA	COLOMBIA	BOLIVAR	CARTAGENA	SI	SI	NEGATIVO
1301	2020-04-20 23:59:44	abril	CC	INFLUENZA HUMANA POR VIRUS NUEVO	CENTRO MEDICO BUENOS AIRES LTDA	35	M	VIVO	COOSALUD ESSC	COLOMBIA	BOLIVAR	TURBACO	NO	NO	NEGATIVO
1302	2020-04-20 23:59:44	abril	CC	Enfermedad Similar a Influenza Infección Respiratoria Aguda Grave (Vigilancia centinela)	ESE HOSPITAL LOCAL TURBACO	18	M	VIVO	NA	COLOMBIA	BOLIVAR	TURBACO	NO	NO	NEGATIVO
1303	2020-04-20 23:59:44	abril	CC	INFLUENZA HUMANA POR VIRUS NUEVO	CENTRO MEDICO BUENOS AIRES LTDA	34	F	VIVO	SALUD TOTAL SA EPS	COLOMBIA	BOLIVAR	CARTAGENA	SI	NO	NEGATIVO
1304	2020-04-20 23:59:44	abril	CC	INFLUENZA HUMANA POR VIRUS NUEVO	CENTRO MEDICO BUENOS AIRES LTDA	30	F	VIVO	COOSALUD ESSC	COLOMBIA	BOLIVAR	CARTAGENA	NO	NO	NEGATIVO
1305	2020-04-20 23:59:44	abril	CC	INFLUENZA HUMANA POR VIRUS NUEVO	CLINICA LA ERMITA DE CARTAGENA	35	F	VIVO	SALUD TOTAL SA EPS	COLOMBIA	BOLIVAR	CARTAGENA	SI	NO	NEGATIVO
1306	2020-04-20 23:59:44	abril	CC	INFLUENZA HUMANA POR VIRUS NUEVO	CENTRO MEDICO BUENOS AIRES LTDA	90	M	VIVO	NA	COLOMBIA	BOLIVAR	MOMPOS	NO	NO	NEGATIVO
1307	2020-04-21 23:59:44	abril	CC	INFLUENZA HUMANA POR VIRUS NUEVO	CENTRO MEDICO BUENOS AIRES LTDA	30	F	VIVO	COOMEVA EPS SA	COLOMBIA	BOLIVAR	CARTAGENA	SI	SI	NEGATIVO
1308	2020-04-21 23:59:44	abril	CC	INFLUENZA HUMANA POR VIRUS NUEVO	HOSPITAL NAVAL DE CARTAGENA	62	M	VIVO	COOMEVA EPS SA	COLOMBIA	BOLIVAR	CARTAGENA	NO	SI	NEGATIVO
1309	2020-04-21 23:59:44	abril	CC	INFLUENZA HUMANA POR VIRUS NUEVO	CLINICA MADRE BERNARDA COMUNIDAD DE HERMANAS FRANC	33	F	VIVO	SANITAS EPS SA	COLOMBIA	BOLIVAR	CARTAGENA	SI	SI	NEGATIVO
1310	2020-04-21 23:59:44	abril	CC	INFLUENZA HUMANA POR VIRUS NUEVO	IPS CUIDADO SEGURO EN CASA SA	23	F	VIVO	SALUD TOTAL SA EPS	COLOMBIA	BOLIVAR	CARTAGENA	NO	SI	NEGATIVO
1311	2020-04-21 23:59:44	abril	CC	INFLUENZA HUMANA POR VIRUS NUEVO	IPS FUNDACION COOSALUD	32	F	VIVO	COOSALUD ESSC	COLOMBIA	BOLIVAR	CARTAGENA	NO	NO	NEGATIVO
1312	2020-04-21 23:59:44	abril	CC	INFLUENZA HUMANA POR VIRUS NUEVO	IPS FUNDACION COOSALUD	64	F	VIVO	COOSALUD ESS EPS-S	COLOMBIA	BOLIVAR	CLEMENCIA	NO	NO	NEGATIVO
1313	2020-04-21 23:59:44	abril	CC	INFLUENZA HUMANA POR VIRUS NUEVO	IPS CUIDADO SEGURO EN CASA SA	28	M	VIVO	SURA EPS	COLOMBIA	BOLIVAR	CARTAGENA	SI	SI	NEGATIVO
1314	2020-04-21 23:59:44	abril	TI	INFLUENZA HUMANA POR VIRUS NUEVO	IPS CUIDADO SEGURO EN CASA SA	11	M	VIVO	FAMISANAR EPSS	COLOMBIA	BOLIVAR	CARTAGENA	NO	SI	NEGATIVO
1315	2020-04-21 23:59:44	abril	CC	INFLUENZA HUMANA POR VIRUS NUEVO	IPS CUIDADO SEGURO EN CASA SA	36	F	VIVO	NUEVA EPS	COLOMBIA	BOLIVAR	CARTAGENA	SI	SI	NEGATIVO
1316	2020-04-23 23:59:44	abril	CC	INFLUENZA HUMANA POR VIRUS NUEVO	IPS CUIDADO SEGURO EN CASA SA	37	M	VIVO	MUTUAL SER ESS	COLOMBIA	BOLIVAR	CARTAGENA	NO	SI	NEGATIVO
1317	2020-04-23 23:59:44	abril	CC	Enfermedad Similar a Influenza Infección Respiratoria Aguda Grave (Vigilancia centinela)	CENTRO MEDICO CRECER	62	M	VIVO	MUTUAL SER ESS	COLOMBIA	BOLIVAR	CARTAGENA	NO	NO	POSITIVO
1318	2020-04-22 23:59:44	abril	CC	INFLUENZA HUMANA POR VIRUS NUEVO	IPS FUNDACION COOSALUD	21	F	VIVO	COOSALUD ESSC	COLOMBIA	BOLIVAR	SANTA ROSA	NO	NO	NEGATIVO
1319	2020-04-22 23:59:44	abril	CC	INFLUENZA HUMANA POR VIRUS NUEVO	CLINICA SAN JOSE DE TORICES	47	F	VIVO	SALUD TOTAL SA EPS	COLOMBIA	BOLIVAR	CARTAGENA	SI	SI	NEGATIVO
1320	2020-04-22 23:59:44	abril	CC	INFLUENZA HUMANA POR VIRUS NUEVO	IPS CUIDADO SEGURO EN CASA SA	36	F	VIVO	SANITAS EPS SA	COLOMBIA	BOLIVAR	CARTAGENA	NO	SI	NEGATIVO
1321	2020-04-22 23:59:44	abril	CC	INFLUENZA HUMANA POR VIRUS NUEVO	IPS CUIDADO SEGURO EN CASA SA	48	M	VIVO	SALUD TOTAL SA EPS	COLOMBIA	BOLIVAR	CARTAGENA	SI	SI	NEGATIVO
1322	2020-04-25 23:59:44	abril	CC	INFLUENZA HUMANA POR VIRUS NUEVO	UAB SANTA LUCIA-SALUD TOTAL EPS-CARTAGENA	23	M	VIVO	ALIANSALUD	COLOMBIA	BOLIVAR	CARTAGENA	NO	NO	NEGATIVO
1323	2020-04-25 23:59:44	abril	CC	INFLUENZA HUMANA POR VIRUS NUEVO	MEDICINA EN CASA S.A.S.	26	F	VIVO	AMBUQ ESS	COLOMBIA	BOLIVAR	CARTAGENA	NO	SI	NEGATIVO
1324	2020-04-25 23:59:44	abril	TI	INFLUENZA HUMANA POR VIRUS NUEVO	MEDICINA EN CASA S.A.S.	10	M	VIVO	MUTUAL SER ESS	COLOMBIA	BOLIVAR	CARTAGENA	NO	NO	NEGATIVO
1325	2020-04-25 23:59:44	abril	CC	INFLUENZA HUMANA POR VIRUS NUEVO	CENTRO MEDICO BUENOS AIRES LTDA	40	F	VIVO	COOSALUD ESS EPS-S	COLOMBIA	BOLIVAR	CARTAGENA	NO	NO	NEGATIVO
1326	2020-04-25 23:59:44	abril	CC	INFLUENZA HUMANA POR VIRUS NUEVO	CENTRO MEDICO BUENOS AIRES LTDA	73	F	VIVO	COOSALUD ESS EPS-S	COLOMBIA	BOLIVAR	CARTAGENA	NO	NO	NEGATIVO
1327	2020-04-25 23:59:44	abril	CC	INFLUENZA HUMANA POR VIRUS NUEVO	CLINICA MADRE BERNARDA COMUNIDAD DE HERMANAS FRANC	37	M	VIVO	COOSALUD ESS EPS-S	COLOMBIA	BOLIVAR	CARTAGENA	NO	NO	NEGATIVO
1328	2020-04-25 23:59:44	abril	CC	INFLUENZA HUMANA POR VIRUS NUEVO	ESE HOSPITAL LOCAL ARJONA	45	F	VIVO	SURA EPS	COLOMBIA	BOLIVAR	CARTAGENA	SI	SI	NEGATIVO
1329	2020-04-25 23:59:44	abril	TI	INFLUENZA HUMANA POR VIRUS NUEVO	CENTRO MEDICO BUENOS AIRES LTDA	11	F	VIVO	COOSALUD ESS EPS-S	COLOMBIA	BOLIVAR	CARTAGENA	NO	NO	NEGATIVO
1330	2020-04-25 23:59:44	abril	CC	INFLUENZA HUMANA POR VIRUS NUEVO	HOSPITAL NAVAL DE CARTAGENA	58	F	VIVO	FUERZAS MILITARES	COLOMBIA	BOLIVAR	CARTAGENA	SI	SI	NEGATIVO
1331	2020-04-26 23:59:44	abril	CC	INFLUENZA HUMANA POR VIRUS NUEVO	SALUD Y BIENESTAR DEL CARIBEIPS SA	46	F	VIVO	COOSALUD ESS EPS-S	COLOMBIA	BOLIVAR	CARTAGENA	NO	NO	NEGATIVO
1332	2020-04-26 23:59:44	abril	CC	INFLUENZA HUMANA POR VIRUS NUEVO	UAB SANTA LUCIA-SALUD TOTAL EPS-CARTAGENA	31	M	VIVO	SALUD TOTAL SA EPS	COLOMBIA	BOLIVAR	CARTAGENA	NO	SI	POSITIVO
1333	2020-04-26 23:59:44	abril	CC	INFLUENZA HUMANA POR VIRUS NUEVO	CENTRO MEDICO BUENOS AIRES LTDA	68	F	VIVO	NUEVA EPS	COLOMBIA	BOLIVAR	CARTAGENA	NO	SI	NEGATIVO
1334	2020-04-26 23:59:44	abril	CC	INFLUENZA HUMANA POR VIRUS NUEVO	GESTION SALUD	36	F	VIVO	ASOCIACIÓN MUTUAL SER EMPRESA SOLIDARIA DE SALUD E.S.S. -CM	COLOMBIA	BOLIVAR	CARTAGENA	NO	NO	NEGATIVO
1335	2020-04-27 23:59:44	abril	RC	INFLUENZA HUMANA POR VIRUS NUEVO	IPS CUIDADO SEGURO EN CASA SA	7	F	VIVO	SALUD TOTAL SA EPS	COLOMBIA	BOLIVAR	CARTAGENA	NO	SI	NEGATIVO
1336	2020-04-27 23:59:44	abril	CC	INFLUENZA HUMANA POR VIRUS NUEVO	IPS CUIDADO SEGURO EN CASA SA	31	F	VIVO	SALUD TOTAL SA EPS	COLOMBIA	BOLIVAR	CARTAGENA	NO	SI	NEGATIVO
1337	2020-04-27 23:59:44	abril	TI	INFLUENZA HUMANA POR VIRUS NUEVO	IPS CUIDADO SEGURO EN CASA SA	15	M	VIVO	MUTUAL SER ESS	COLOMBIA	BOLIVAR	CARTAGENA	NO	SI	NEGATIVO
1338	2020-04-27 23:59:44	abril	CC	INFLUENZA HUMANA POR VIRUS NUEVO	CENTRO MEDICO BUENOS AIRES LTDA	39	F	VIVO	NUEVA EPS	COLOMBIA	BOLIVAR	CARTAGENA	NO	NO	NEGATIVO
1339	2020-04-27 23:59:44	abril	CC	INFLUENZA HUMANA POR VIRUS NUEVO	SERVICIOS SALUD IPS SURA SURAMERICANA	21	F	VIVO	COOSALUD ESSC	COLOMBIA	BOLIVAR	CARTAGENA	SI	SI	NEGATIVO
1340	2020-04-27 23:59:44	abril	CC	INFLUENZA HUMANA POR VIRUS NUEVO	SERVICIOS SALUD IPS SURA SURAMERICANA	25	F	VIVO	SURA EPS	COLOMBIA	BOLIVAR	TURBACO	NO	NO	NEGATIVO
1341	2020-04-27 23:59:44	abril	CC	INFLUENZA HUMANA POR VIRUS NUEVO	SERVICIOS SALUD IPS SURA SURAMERICANA	27	F	VIVO	SURA EPS	COLOMBIA	BOLIVAR	CARTAGENA	NO	NO	POSITIVO
1342	2020-04-29 23:59:44	abril	CC	INFECCION RESPIRATORIA AGUDA GRAVE IRAG INUSITADA	CLINICA MADRE BERNARDA COMUNIDAD DE HERMANAS FRANC	63	M	VIVO	NA	COLOMBIA	BOLIVAR	CARTAGENA	NO	NO	NEGATIVO
1343	2020-04-29 23:59:44	abril	CC	INFECCION RESPIRATORIA AGUDA GRAVE IRAG INUSITADA	PROMOTORA BOCAGRANDE S.A "PROBOCA S.A"	90	F	VIVO	NA	COLOMBIA	BOLIVAR	CARTAGENA	NO	NO	POSITIVO
1344	2020-04-29 23:59:44	abril	CC	INFLUENZA HUMANA POR VIRUS NUEVO	CENTRO MEDICO BUENOS AIRES LTDA	90	F	VIVO	NA	COLOMBIA	BOLIVAR	CARTAGENA	NO	NO	NEGATIVO
1345	2020-04-29 23:59:44	abril	CC	INFLUENZA HUMANA POR VIRUS NUEVO	CENTRO MEDICO BUENOS AIRES LTDA	23	M	VIVO	NA	COLOMBIA	BOLIVAR	CARTAGENA	NO	NO	NEGATIVO
1346	2020-04-29 23:59:44	abril	CC	INFLUENZA HUMANA POR VIRUS NUEVO	IPS CUIDADO SEGURO EN CASA SA	56	F	VIVO	SURA EPS	COLOMBIA	BOLIVAR	ARJONA	SI	SI	NEGATIVO
1347	2020-04-29 23:59:44	abril	CC	INFLUENZA HUMANA POR VIRUS NUEVO	SALUD Y BIENESTAR DEL CARIBEIPS SA	63	M	VIVO	NA	COLOMBIA	BOLIVAR	CARTAGENA	NO	NO	NEGATIVO
1348	2020-04-29 23:59:44	abril	CC	INFLUENZA HUMANA POR VIRUS NUEVO	IPS FUNDACION COOSALUD	73	F	VIVO	NA	COLOMBIA	BOLIVAR	CARTAGENA	NO	NO	NEGATIVO
1349	2020-04-29 23:59:44	abril	CC	INFLUENZA HUMANA POR VIRUS NUEVO	GESTION SALUD	52	M	VIVO	COOMEVA EPS SA	COLOMBIA	BOLIVAR	CARTAGENA	NO	NO	POSITIVO
1350	2020-04-29 23:59:44	abril	CC	INFLUENZA HUMANA POR VIRUS NUEVO	DUMIAN MEDICAL SAS CLINICA DEL BOSQUE	67	M	VIVO	NUEVA EPS	COLOMBIA	BOLIVAR	CARTAGENA	NO	NO	NEGATIVO
1351	2020-04-29 23:59:44	abril	CC	INFLUENZA HUMANA POR VIRUS NUEVO	IPS CUIDADO SEGURO EN CASA SA	40	F	VIVO	SANITAS EPS SA	COLOMBIA	BOLIVAR	CARTAGENA	NO	NO	NEGATIVO
1352	2020-04-29 23:59:44	abril	CC	INFLUENZA HUMANA POR VIRUS NUEVO	IPS FUNDACION COOSALUD	34	F	VIVO	NA	COLOMBIA	BOLIVAR	CARTAGENA	NO	SI	POSITIVO
1353	2020-04-29 23:59:44	abril	CC	INFLUENZA HUMANA POR VIRUS NUEVO	IPS FUNDACION COOSALUD	92	F	VIVO	NA	COLOMBIA	BOLIVAR	CARTAGENA	NO	NO	NEGATIVO
1354	2020-04-29 23:59:44	abril	CC	INFLUENZA HUMANA POR VIRUS NUEVO	IPS CUIDADO SEGURO EN CASA SA	0	M	VIVO	NA	COLOMBIA	BOLIVAR	CARTAGENA	NO	SI	NEGATIVO
1355	2020-04-29 23:59:44	abril	CC	INFLUENZA HUMANA POR VIRUS NUEVO	CLINICA SAN JOSE DE TORICES	64	M	VIVO	NUEVA EPS	COLOMBIA	BOLIVAR	CARTAGENA	NO	NO	NEGATIVO
1356	2020-04-30 23:59:44	abril	CC	INFLUENZA HUMANA POR VIRUS NUEVO	IPS CUIDADO SEGURO EN CASA SA	69	M	VIVO	COOPERATIVA DE SALUD Y DESARROLLO INTEGRAL ZONA SUR ORIENTAL DE CARTAGENA -COOSALUD	COLOMBIA	BOLIVAR	CARTAGENA	NO	NO	NEGATIVO
1357	2020-04-30 23:59:44	abril	CC	INFLUENZA HUMANA POR VIRUS NUEVO	IPS CUIDADO SEGURO EN CASA SA	49	M	VIVO	ASOCIACIÓN MUTUAL SER EMPRESA SOLIDARIA DE SALUD E.S.S. -CM	COLOMBIA	BOLIVAR	CARTAGENA	NO	SI	NEGATIVO
1358	2020-04-30 23:59:44	abril	TI	INFLUENZA HUMANA POR VIRUS NUEVO	CENTRO MEDICO BUENOS AIRES LTDA	14	M	VIVO	NUEVA EPS	COLOMBIA	BOLIVAR	CARTAGENA	NO	SI	POSITIVO
1359	2020-04-30 23:59:44	abril	CC	INFLUENZA HUMANA POR VIRUS NUEVO	CENTRO MEDICO BUENOS AIRES LTDA	60	M	VIVO	NA	COLOMBIA	BOLIVAR	CARTAGENA	NO	NO	NEGATIVO
1360	2020-04-30 23:59:44	abril	CC	INFLUENZA HUMANA POR VIRUS NUEVO	SERVICIOS SALUD IPS SURA SURAMERICANA	24	F	VIVO	NA	COLOMBIA	BOLIVAR	CARTAGENA	SI	SI	NEGATIVO
1361	2020-05-04 23:59:44	mayo	CC	INFLUENZA HUMANA POR VIRUS NUEVO	CENTRO MEDICO CRECER	69	F	VIVO	NA	COLOMBIA	BOLIVAR	CARTAGENA	NO	NO	NEGATIVO
1362	2020-05-04 23:59:44	mayo	TI	Enfermedad Similar a Influenza Infección Respiratoria Aguda Grave (Vigilancia centinela)	HOSPITAL INFANTIL NAPOLEON FRANCO PAREJA	4	M	VIVO	NA	COLOMBIA	BOLIVAR	CARTAGENA	NO	NO	NEGATIVO
1363	2020-05-04 23:59:44	mayo	CC	INFLUENZA HUMANA POR VIRUS NUEVO	HOSPITAL INFANTIL NAPOLEON FRANCO PAREJA	42	F	VIVO	NA	COLOMBIA	BOLIVAR	CARTAGENA	SI	SI	POSITIVO
1364	2020-05-04 23:59:44	mayo	CC	INFLUENZA HUMANA POR VIRUS NUEVO	CLINICA MADRE BERNARDA COMUNIDAD DE HERMANAS FRANC	49	M	VIVO	NA	COLOMBIA	BOLIVAR	CARTAGENA	NO	NO	NEGATIVO
1365	2020-05-04 23:59:44	mayo	CC	INFLUENZA HUMANA POR VIRUS NUEVO	CENTRO MEDICO BUENOS AIRES LTDA	47	F	VIVO	COOMEVA EPS SA	COLOMBIA	BOLIVAR	CARTAGENA	NO	NO	NEGATIVO
1366	2020-05-04 23:59:44	mayo	CC	INFLUENZA HUMANA POR VIRUS NUEVO	DUMIAN MEDICAL SAS CLINICA DEL BOSQUE	20	F	VIVO	NUEVA EPS	COLOMBIA	BOLIVAR	CARTAGENA	NO	NO	NEGATIVO
1367	2020-05-02 23:59:44	mayo	CC	INFLUENZA HUMANA POR VIRUS NUEVO	CENTRO MEDICO BUENOS AIRES LTDA	40	M	VIVO	NA	COLOMBIA	BOLIVAR	CARTAGENA	NO	NO	NEGATIVO
1368	2020-05-02 23:59:44	mayo	CC	Enfermedad Similar a Influenza Infección Respiratoria Aguda Grave (Vigilancia centinela)	CENTRO MEDICO CRECER	56	M	VIVO	NA	COLOMBIA	BOLIVAR	CARTAGENA	NO	NO	NEGATIVO
1369	2020-05-02 23:59:44	mayo	CC	INFLUENZA HUMANA POR VIRUS NUEVO	ESE HOSPITAL LOCAL ARJONA	61	F	VIVO	NA	COLOMBIA	BOLIVAR	ARJONA	NO	NO	POSITIVO
1370	2020-05-02 23:59:44	mayo	CC	INFLUENZA HUMANA POR VIRUS NUEVO	IPS FUNDACION COOSALUD	57	F	VIVO	NA	COLOMBIA	BOLIVAR	CARTAGENA	SI	NO	NEGATIVO
1371	2020-05-02 23:59:44	mayo	CC	Enfermedad Similar a Influenza Infección Respiratoria Aguda Grave (Vigilancia centinela)	CENTRO MEDICO BUENOS AIRES LTDA	19	F	VIVO	NA	COLOMBIA	BOLIVAR	MAGANGUE	NO	NO	NEGATIVO
1372	2020-05-06 23:59:44	mayo	CC	INFLUENZA HUMANA POR VIRUS NUEVO	IPS CUIDADO SEGURO EN CASA SA	35	F	VIVO	NA	COLOMBIA	BOLIVAR	ARJONA	NO	NO	NEGATIVO
1373	2020-05-06 23:59:44	mayo	CC	INFLUENZA HUMANA POR VIRUS NUEVO	IPS FUNDACION COOSALUD	22	F	VIVO	NA	COLOMBIA	BOLIVAR	CARTAGENA	NO	SI	NEGATIVO
1374	2020-05-06 23:59:44	mayo	CC	INFECCION RESPIRATORIA AGUDA GRAVE IRAG INUSITADA	GESTION SALUD	23	M	VIVO	NA	COLOMBIA	BOLIVAR	CARTAGENA	NO	NO	NEGATIVO
1375	2020-05-06 23:59:44	mayo	CC	INFLUENZA HUMANA POR VIRUS NUEVO	GESTION SALUD	38	F	VIVO	NA	COLOMBIA	BOLIVAR	CARTAGENA	NO	NO	NEGATIVO
1376	2020-05-07 23:59:44	mayo	CC	INFLUENZA HUMANA POR VIRUS NUEVO	CLINICA NUESTRA SEDE CARTAGENA	34	M	VIVO	COOMEVA EPS SA	COLOMBIA	BOLIVAR	CARTAGENA	SI	SI	NEGATIVO
1377	2020-05-09 23:59:44	mayo	RC	INFLUENZA HUMANA POR VIRUS NUEVO	CENTRO MEDICO BUENOS AIRES LTDA	6	M	VIVO	COOMEVA EPS SA	COLOMBIA	BOLIVAR	CARTAGENA	NO	SI	POSITIVO
1378	2020-05-09 23:59:44	mayo	RC	INFLUENZA HUMANA POR VIRUS NUEVO	ESEO HOSPITAL LOCAL CARTAGENA DE INDIAS	0	F	VIVO	NA	COLOMBIA	BOLIVAR	CARTAGENA	NO	NO	POSITIVO
1379	2020-05-09 23:59:44	mayo	CC	INFLUENZA HUMANA POR VIRUS NUEVO	ESEO HOSPITAL LOCAL CARTAGENA DE INDIAS	47	M	VIVO	NUEVA EPS	COLOMBIA	BOLIVAR	CARTAGENA	NO	SI	NEGATIVO
1380	2020-05-09 23:59:44	mayo	CC	INFLUENZA HUMANA POR VIRUS NUEVO	ESEO HOSPITAL LOCAL CARTAGENA DE INDIAS	35	F	VIVO	SURA EPS	COLOMBIA	BOLIVAR	CARTAGENA	SI	SI	NEGATIVO
1381	2020-05-09 23:59:44	mayo	CC	INFLUENZA HUMANA POR VIRUS NUEVO	CENTRO MEDICO BUENOS AIRES LTDA	23	F	VIVO	NA	COLOMBIA	BOLIVAR	TURBACO	NO	SI	NEGATIVO
1382	2020-05-09 23:59:44	mayo	CC	INFLUENZA HUMANA POR VIRUS NUEVO	Health Cars SAS	38	F	VIVO	SALUD TOTAL SA EPS	COLOMBIA	BOLIVAR	CARTAGENA	NO	NO	NEGATIVO
1383	2020-05-09 23:59:44	mayo	CC	INFLUENZA HUMANA POR VIRUS NUEVO	DUMIAN MEDICAL SAS CLINICA DEL BOSQUE	69	M	VIVO	NUEVA EPS	COLOMBIA	BOLIVAR	CARTAGENA	NO	NO	POSITIVO
1384	2020-05-09 23:59:44	mayo	CC	INFLUENZA HUMANA POR VIRUS NUEVO	CENTRO MEDICO BUENOS AIRES LTDA	62	M	VIVO	NUEVA EPS	COLOMBIA	BOLIVAR	CARTAGENA	NO	NO	NEGATIVO
1385	2020-05-09 23:59:44	mayo	CC	INFLUENZA HUMANA POR VIRUS NUEVO	ESEO HOSPITAL LOCAL CARTAGENA DE INDIAS	46	F	VIVO	NA	COLOMBIA	BOLIVAR	CARTAGENA	NO	NO	NEGATIVO
1386	2020-05-09 23:59:44	mayo	CC	INFLUENZA HUMANA POR VIRUS NUEVO	CLINICA GENERAL DEL CARIBE SA	27	F	VIVO	NUEVA EPS	COLOMBIA	BOLIVAR	CARTAGENA	SI	SI	NEGATIVO
1387	2020-05-09 23:59:44	mayo	CC	INFLUENZA HUMANA POR VIRUS NUEVO	ESTRIOSLTDA	74	F	VIVO	NA	COLOMBIA	BOLIVAR	MARIA LA BAJA	NO	NO	NEGATIVO
1388	2020-05-09 23:59:44	mayo	CC	INFLUENZA HUMANA POR VIRUS NUEVO	PROMOTORA BOCAGRANDE S.A "PROBOCA S.A"	26	F	VIVO	NA	COLOMBIA	BOLIVAR	CARTAGENA	NO	NO	NEGATIVO
1389	2020-05-09 23:59:44	mayo	CC	INFLUENZA HUMANA POR VIRUS NUEVO	PROMOTORA BOCAGRANDE S.A "PROBOCA S.A"	40	F	VIVO	NA	COLOMBIA	BOLIVAR	CARTAGENA	SI	SI	NEGATIVO
1390	2020-05-09 23:59:44	mayo	CC	INFLUENZA HUMANA POR VIRUS NUEVO	GESTION SALUD	57	F	VIVO	NA	COLOMBIA	BOLIVAR	CARTAGENA	NO	NO	POSITIVO
1391	2020-05-09 23:59:44	mayo	RC	INFLUENZA HUMANA POR VIRUS NUEVO	SERVICIOS SALUD IPS SURA SURAMERICANA	2	F	VIVO	NA	COLOMBIA	BOLIVAR	CARTAGENA	NO	SI	NEGATIVO
1392	2020-05-09 23:59:44	mayo	CC	INFLUENZA HUMANA POR VIRUS NUEVO	IPS FUNDACION COOSALUD	79	F	VIVO	NA	COLOMBIA	BOLIVAR	CARTAGENA	NO	NO	POSITIVO
1393	2020-05-09 23:59:44	mayo	CC	INFLUENZA HUMANA POR VIRUS NUEVO	CENTRO MEDICO CRECER	47	M	VIVO	NA	COLOMBIA	BOLIVAR	CARTAGENA	SI	SI	NEGATIVO
1394	2020-05-09 23:59:44	mayo	CC	INFLUENZA HUMANA POR VIRUS NUEVO	IPS CUIDADO SEGURO EN CASA SA	40	M	VIVO	NA	COLOMBIA	BOLIVAR	SANTA ROSA	NO	NO	POSITIVO
1395	2020-05-09 23:59:44	mayo	CC	INFLUENZA HUMANA POR VIRUS NUEVO	EMPRESA SOCIAL DEL ESTADO HOSPITAL UNIVERSITARIO DEL CARIBE	22	F	VIVO	NUEVA EPS	COLOMBIA	BOLIVAR	CARTAGENA	NO	NO	POSITIVO
1396	2020-05-09 23:59:44	mayo	CC	INFLUENZA HUMANA POR VIRUS NUEVO	Vital Caribe SAS	26	M	VIVO	NA	COLOMBIA	BOLIVAR	MAGANGUE	SI	SI	NEGATIVO
1397	2020-05-09 23:59:44	mayo	CC	INFLUENZA HUMANA POR VIRUS NUEVO	MEDIHELP SERVICES COLOMBIA	60	M	VIVO	NUEVA EPS	COLOMBIA	BOLIVAR	CARTAGENA	NO	NO	NEGATIVO
1398	2020-05-09 23:59:44	mayo	CC	INFLUENZA HUMANA POR VIRUS NUEVO	EMPRESA SOCIAL DEL ESTADO HOSPITAL UNIVERSITARIO DEL CARIBE	85	F	VIVO	NA	COLOMBIA	BOLIVAR	CARTAGENA	NO	NO	NEGATIVO
1399	2020-05-09 23:59:44	mayo	CC	INFLUENZA HUMANA POR VIRUS NUEVO	EMPRESA SOCIAL DEL ESTADO HOSPITAL UNIVERSITARIO DEL CARIBE	20	F	VIVO	NA	COLOMBIA	BOLIVAR	CARTAGENA	NO	NO	NEGATIVO
1400	2020-05-09 23:59:44	mayo	CC	INFLUENZA HUMANA POR VIRUS NUEVO	SOCIEDAD SAN JOSE DE TORICES S.A	39	F	VIVO	NA	COLOMBIA	BOLIVAR	CARTAGENA	NO	NO	NEGATIVO
1401	2020-04-08 23:59:44	abril	CC	INFLUENZA HUMANA POR VIRUS NUEVO	UAB SANTA LUCIA-SALUD TOTAL EPS-CARTAGENA	32	M	VIVO	SALUD TOTAL SA EPS	COLOMBIA	BOLIVAR	CARTAGENA	NO	SI	NEGATIVO
1402	2020-04-08 23:59:44	abril	CC	INFLUENZA HUMANA POR VIRUS NUEVO	OPERADORES EN SALUD SAS- OPENSALUD	21	F	VIVO	SALUD TOTAL SA EPS	COLOMBIA	BOLIVAR	CARTAGENA	NO	NO	NEGATIVO
1403	2020-04-09 23:59:44	abril	CC	INFLUENZA HUMANA POR VIRUS NUEVO	CENTRO MEDICO BUENOS AIRES LTDA	34	M	VIVO	SURA EPS	COLOMBIA	BOLIVAR	CARTAGENA	SI	SI	NEGATIVO
1404	2020-04-09 23:59:44	abril	CC	INFLUENZA HUMANA POR VIRUS NUEVO	CENTRO MEDICO BUENOS AIRES LTDA	61	M	VIVO	NUEVA EPS	COLOMBIA	BOLIVAR	CARTAGENA	NO	SI	NEGATIVO
1405	2020-04-09 23:59:44	abril	CC	INFLUENZA HUMANA POR VIRUS NUEVO	CENTRO MEDICO BUENOS AIRES LTDA	72	M	VIVO	COOPERATIVA DE SALUD Y DESARROLLO INTEGRAL ZONA SUR ORIENTAL DE CARTAGENA -COOSALUD	COLOMBIA	BOLIVAR	CARTAGENA	NO	NO	NEGATIVO
1406	2020-05-12 23:59:44	mayo	CC	INFLUENZA HUMANA POR VIRUS NUEVO	HOSPITAL INFANTIL NAPOLEON FRANCO PAREJA	57	M	VIVO	COOMEVA EPS SA	COLOMBIA	BOLIVAR	CARTAGENA	SI	SI	NEGATIVO
1407	2020-05-15 23:59:44	mayo	CC	INFLUENZA HUMANA POR VIRUS NUEVO	CENTRO MEDICO BUENOS AIRES LTDA	27	M	VIVO	NUEVA EPS	COLOMBIA	BOLIVAR	TURBACO	NO	NO	NEGATIVO
1408	2020-05-15 23:59:44	mayo	CC	INFLUENZA HUMANA POR VIRUS NUEVO	CENTRO MEDICO BUENOS AIRES LTDA	28	F	VIVO	COOMEVA EPS SA	COLOMBIA	BOLIVAR	CARTAGENA	NO	SI	NEGATIVO
1409	2020-05-15 23:59:44	mayo	CC	INFLUENZA HUMANA POR VIRUS NUEVO	PROMOTORA BOCAGRANDE S.A "PROBOCA S.A"	49	M	VIVO	NA	COLOMBIA	BOLIVAR	CARTAGENA	NO	NO	NEGATIVO
1410	2020-05-15 23:59:44	mayo	CC	INFLUENZA HUMANA POR VIRUS NUEVO	SERVICIOS SALUD IPS SURA SURAMERICANA	28	M	VIVO	NA	COLOMBIA	BOLIVAR	CARTAGENA	SI	SI	NEGATIVO
1411	2020-05-15 23:59:44	mayo	CC	INFLUENZA HUMANA POR VIRUS NUEVO	ESEO HOSPITAL LOCAL CARTAGENA DE INDIAS	40	M	VIVO	NA	COLOMBIA	BOLIVAR	CARTAGENA	NO	SI	NEGATIVO
1412	2020-05-15 23:59:44	mayo	CC	INFLUENZA HUMANA POR VIRUS NUEVO	CLINICA SAN JOSE DE TORICES	71	M	VIVO	NA	COLOMBIA	BOLIVAR	CARTAGENA	NO	NO	POSITIVO
1413	2020-05-15 23:59:44	mayo	CC	INFLUENZA HUMANA POR VIRUS NUEVO	CLINICA SAN JOSE DE TORICES	32	F	VIVO	NA	COLOMBIA	BOLIVAR	CARTAGENA	NO	NO	NEGATIVO
1414	2020-05-15 23:59:44	mayo	CC	INFLUENZA HUMANA POR VIRUS NUEVO	CLINICA SAN JOSE DE TORICES	30	F	VIVO	NA	COLOMBIA	BOLIVAR	CARTAGENA	NO	NO	NEGATIVO
1415	2020-05-15 23:59:44	mayo	CC	INFLUENZA HUMANA POR VIRUS NUEVO	SERVICIOS SALUD IPS SURA SURAMERICANA	40	M	VIVO	NA	COLOMBIA	BOLIVAR	CARTAGENA	SI	SI	NEGATIVO
1416	2020-05-15 23:59:44	mayo	CC	INFLUENZA HUMANA POR VIRUS NUEVO	SERVICIOS SALUD IPS SURA SURAMERICANA	58	F	VIVO	NUEVA EPS	COLOMBIA	BOLIVAR	CARTAGENA	NO	SI	NEGATIVO
1417	2020-05-15 23:59:44	mayo	CC	INFLUENZA HUMANA POR VIRUS NUEVO	GESTION SALUD	64	M	VIVO	COOMEVA EPS SA	COLOMBIA	BOLIVAR	CARTAGENA	NO	NO	POSITIVO
1418	2020-05-15 23:59:44	mayo	CC	INFLUENZA HUMANA POR VIRUS NUEVO	CLINICA MADRE BERNARDA COMUNIDAD DE HERMANAS FRANC	67	F	VIVO	NA	COLOMBIA	BOLIVAR	CARTAGENA	NO	NO	POSITIVO
1419	2020-05-15 23:59:44	mayo	CC	INFLUENZA HUMANA POR VIRUS NUEVO	CLINICA MADRE BERNARDA COMUNIDAD DE HERMANAS FRANC	46	F	VIVO	NA	COLOMBIA	BOLIVAR	CARTAGENA	NO	NO	NEGATIVO
1420	2020-05-15 23:59:44	mayo	CC	INFLUENZA HUMANA POR VIRUS NUEVO	IPS CUIDADO SEGURO EN CASA SA	42	F	VIVO	NA	COLOMBIA	BOLIVAR	CARTAGENA	NO	SI	NEGATIVO
1421	2020-05-15 23:59:44	mayo	CC	INFLUENZA HUMANA POR VIRUS NUEVO	IPS CUIDADO SEGURO EN CASA SA	24	M	VIVO	NA	COLOMBIA	BOLIVAR	CARTAGENA	NO	SI	NEGATIVO
1422	2020-05-15 23:59:44	mayo	NA	INFLUENZA HUMANA POR VIRUS NUEVO	ESEO HOSPITAL LOCAL CARTAGENA DE INDIAS	10	M	VIVO	NA	COLOMBIA	BOLIVAR	CARTAGENA	NO	NO	NEGATIVO
1423	2020-05-15 23:59:44	mayo	TI	INFLUENZA HUMANA POR VIRUS NUEVO	ESEO HOSPITAL LOCAL CARTAGENA DE INDIAS	12	F	VIVO	NA	COLOMBIA	BOLIVAR	TURBACO	NO	NO	NEGATIVO
1424	2020-05-15 23:59:44	mayo	CC	INFLUENZA HUMANA POR VIRUS NUEVO	ESEO HOSPITAL LOCAL CARTAGENA DE INDIAS	49	F	VIVO	COOMEVA EPS SA	COLOMBIA	BOLIVAR	CARTAGENA	SI	SI	NEGATIVO
1425	2020-05-15 23:59:44	mayo	CC	INFLUENZA HUMANA POR VIRUS NUEVO	ESEO HOSPITAL LOCAL CARTAGENA DE INDIAS	34	F	VIVO	NA	COLOMBIA	BOLIVAR	CARTAGENA	NO	SI	NEGATIVO
1426	2020-05-15 23:59:44	mayo	CC	INFLUENZA HUMANA POR VIRUS NUEVO	IPS CUIDADO SEGURO EN CASA SA	48	F	VIVO	NA	COLOMBIA	BOLIVAR	CARTAGENA	NO	NO	POSITIVO
1427	2020-05-15 23:59:44	mayo	CC	INFLUENZA HUMANA POR VIRUS NUEVO	IPS CUIDADO SEGURO EN CASA SA	35	M	VIVO	NA	COLOMBIA	BOLIVAR	CARTAGENA	NO	SI	NEGATIVO
1428	2020-05-15 23:59:44	mayo	CC	INFLUENZA HUMANA POR VIRUS NUEVO	CENTRO MEDICO BUENOS AIRES LTDA	55	M	VIVO	NUEVA EPS	COLOMBIA	BOLIVAR	CARTAGENA	NO	NO	POSITIVO
1429	2020-05-15 23:59:44	mayo	CC	INFLUENZA HUMANA POR VIRUS NUEVO	ESE HOSPITAL LOCAL ARJONA	30	F	VIVO	NA	COLOMBIA	BOLIVAR	ARJONA	NO	SI	NEGATIVO
1430	2020-05-15 23:59:44	mayo	CC	INFLUENZA HUMANA POR VIRUS NUEVO	CLINICA MADRE BERNARDA COMUNIDAD DE HERMANAS FRANC	59	M	VIVO	NA	COLOMBIA	BOLIVAR	CARTAGENA	NO	NO	POSITIVO
1431	2020-05-15 23:59:44	mayo	RC	INFLUENZA HUMANA POR VIRUS NUEVO	IPS CUIDADO SEGURO EN CASA SA	1	M	VIVO	NA	COLOMBIA	BOLIVAR	CARTAGENA	NO	SI	NEGATIVO
1432	2020-05-15 23:59:44	mayo	CC	INFLUENZA HUMANA POR VIRUS NUEVO	CENTRO MEDICO BUENOS AIRES LTDA	49	F	VIVO	COOMEVA EPS SA	COLOMBIA	BOLIVAR	CARTAGENA	SI	SI	POSITIVO
1433	2020-05-15 23:59:44	mayo	CC	INFLUENZA HUMANA POR VIRUS NUEVO	IPS CUIDADO SEGURO EN CASA SA	37	F	VIVO	NUEVA EPS	COLOMBIA	BOLIVAR	CARTAGENA	SI	SI	NEGATIVO
1434	2020-05-15 23:59:44	mayo	RC	INFLUENZA HUMANA POR VIRUS NUEVO	IPS CUIDADO SEGURO EN CASA SA	1	M	VIVO	NA	COLOMBIA	BOLIVAR	CARTAGENA	NO	NO	NEGATIVO
1435	2020-05-15 23:59:44	mayo	CC	INFLUENZA HUMANA POR VIRUS NUEVO	EMPRESA SOCIAL DEL ESTADO HOSPITAL UNIVERSITARIO DEL CARIBE	57	M	VIVO	NA	COLOMBIA	BOLIVAR	TURBACO	NO	NO	NEGATIVO
1436	2020-05-15 23:59:44	mayo	CC	INFLUENZA HUMANA POR VIRUS NUEVO	PROMOTORA BOCAGRANDE S.A "PROBOCA S.A"	24	M	VIVO	NA	COLOMBIA	BOLIVAR	CARTAGENA	SI	SI	NEGATIVO
1437	2020-05-15 23:59:44	mayo	CC	INFLUENZA HUMANA POR VIRUS NUEVO	GESTION SALUD	51	F	VIVO	NA	COLOMBIA	BOLIVAR	CARTAGENA	NO	SI	NEGATIVO
1438	2020-05-15 23:59:44	mayo	CC	INFLUENZA HUMANA POR VIRUS NUEVO	GESTION SALUD	67	F	VIVO	NA	COLOMBIA	BOLIVAR	CARTAGENA	NO	NO	NEGATIVO
1439	2020-05-15 23:59:44	mayo	CC	INFLUENZA HUMANA POR VIRUS NUEVO	ESEO HOSPITAL LOCAL CARTAGENA DE INDIAS	41	F	VIVO	COOMEVA EPS SA	COLOMBIA	BOLIVAR	CARTAGENA	SI	SI	NEGATIVO
1440	2020-05-15 23:59:44	mayo	TI	INFLUENZA HUMANA POR VIRUS NUEVO	ESEO HOSPITAL LOCAL CARTAGENA DE INDIAS	14	F	VIVO	NA	COLOMBIA	BOLIVAR	CARTAGENA	NO	NO	POSITIVO
1441	2020-05-15 23:59:44	mayo	CC	INFECCION RESPIRATORIA AGUDA GRAVE IRAG INUSITADA	DUMIAN MEDICAL SAS CLINICA DEL BOSQUE	70	F	VIVO	NUEVA EPS	COLOMBIA	BOLIVAR	CARTAGENA	NO	NO	NEGATIVO
1442	2020-05-16 23:59:44	mayo	CC	INFLUENZA HUMANA POR VIRUS NUEVO	IPS CUIDADO SEGURO EN CASA SA	42	M	VIVO	SURA EPS	COLOMBIA	BOLIVAR	CARTAGENA	NO	SI	POSITIVO
1443	2020-05-16 23:59:44	mayo	CC	INFLUENZA HUMANA POR VIRUS NUEVO	ESEO HOSPITAL LOCAL CARTAGENA DE INDIAS	84	F	VIVO	NA	COLOMBIA	BOLIVAR	MAGANGUE	NO	NO	NEGATIVO
1444	2020-05-16 23:59:44	mayo	CC	INFLUENZA HUMANA POR VIRUS NUEVO	CLINICA CARTAGENA DEL MAR SA REV	25	F	VIVO	NA	COLOMBIA	BOLIVAR	CARTAGENA	SI	SI	NEGATIVO
1445	2020-05-16 23:59:44	mayo	RC	INFLUENZA HUMANA POR VIRUS NUEVO	SALUD Y BIENESTAR DEL CARIBEIPS SA	1	F	VIVO	NA	COLOMBIA	BOLIVAR	CARTAGENA	NO	NO	NEGATIVO
1446	2020-05-16 23:59:44	mayo	CC	INFLUENZA HUMANA POR VIRUS NUEVO	EMPRESA SOCIAL DEL ESTADO HOSPITAL UNIVERSITARIO DEL CARIBE	38	F	VIVO	NA	COLOMBIA	BOLIVAR	CARTAGENA	NO	NO	POSITIVO
1447	2020-05-16 23:59:44	mayo	CC	INFLUENZA HUMANA POR VIRUS NUEVO	IPS CUIDADO SEGURO EN CASA SA	50	F	VIVO	NA	COLOMBIA	BOLIVAR	CARTAGENA	NO	SI	NEGATIVO
1448	2020-05-16 23:59:44	mayo	CC	INFLUENZA HUMANA POR VIRUS NUEVO	UAB SANTA LUCIA-SALUD TOTAL EPS-CARTAGENA	49	M	VIVO	NA	COLOMBIA	BOLIVAR	CARTAGENA	NO	NO	NEGATIVO
1449	2020-05-16 23:59:44	mayo	CC	INFLUENZA HUMANA POR VIRUS NUEVO	IPS CUIDADO SEGURO EN CASA SA	82	M	VIVO	NA	COLOMBIA	BOLIVAR	ARJONA	NO	SI	NEGATIVO
1450	2020-05-16 23:59:44	mayo	CC	INFLUENZA HUMANA POR VIRUS NUEVO	IPS CUIDADO SEGURO EN CASA SA	54	F	VIVO	NA	COLOMBIA	BOLIVAR	ARJONA	NO	SI	NEGATIVO
1451	2020-05-16 23:59:44	mayo	CC	INFLUENZA HUMANA POR VIRUS NUEVO	ESEO HOSPITAL LOCAL CARTAGENA DE INDIAS	27	F	VIVO	NUEVA EPS	COLOMBIA	BOLIVAR	CARTAGENA	NO	SI	NEGATIVO
1452	2020-05-16 23:59:44	mayo	TI	INFLUENZA HUMANA POR VIRUS NUEVO	IPS CUIDADO SEGURO EN CASA SA	14	F	VIVO	NA	COLOMBIA	BOLIVAR	CARTAGENA	NO	SI	NEGATIVO
1453	2020-05-16 23:59:44	mayo	CC	INFLUENZA HUMANA POR VIRUS NUEVO	IPS FUNDACION COOSALUD	19	F	VIVO	NUEVA EPS	COLOMBIA	BOLIVAR	SANTA ROSA	SI	NO	POSITIVO
1454	2020-05-16 23:59:44	mayo	CC	INFLUENZA HUMANA POR VIRUS NUEVO	IPS FUNDACION COOSALUD	21	F	VIVO	NA	COLOMBIA	BOLIVAR	CARTAGENA	NO	NO	POSITIVO
1455	2020-05-16 23:59:44	mayo	CC	INFLUENZA HUMANA POR VIRUS NUEVO	HOSPITAL NAVAL DE CARTAGENA	21	M	VIVO	NA	COLOMBIA	BOLIVAR	ARJONA	NO	SI	NEGATIVO
1456	2020-05-16 23:59:44	mayo	CC	INFLUENZA HUMANA POR VIRUS NUEVO	Health Cars SAS	34	M	VIVO	NA	COLOMBIA	BOLIVAR	CARTAGENA	SI	NO	NEGATIVO
1457	2020-05-16 23:59:44	mayo	CC	INFLUENZA HUMANA POR VIRUS NUEVO	IPS FUNDACION COOSALUD	30	F	VIVO	NA	COLOMBIA	BOLIVAR	CARTAGENA	NO	NO	POSITIVO
1458	2020-05-16 23:59:44	mayo	CC	INFLUENZA HUMANA POR VIRUS NUEVO	CENTRO MEDICO BUENOS AIRES LTDA	39	F	VIVO	NUEVA EPS	COLOMBIA	BOLIVAR	CARTAGENA	NO	NO	NEGATIVO
1459	2020-05-17 23:59:44	mayo	CC	INFLUENZA HUMANA POR VIRUS NUEVO	CENTRO MEDICO BUENOS AIRES LTDA	21	F	VIVO	NUEVA EPS	COLOMBIA	BOLIVAR	SANTA ROSA	NO	SI	NEGATIVO
1460	2020-05-17 23:59:44	mayo	CC	Enfermedad Similar a Influenza Infección Respiratoria Aguda Grave (Vigilancia centinela)	GESTION SALUD	48	M	VIVO	NA	COLOMBIA	BOLIVAR	CARTAGENA	NO	NO	POSITIVO
1461	2020-05-17 23:59:44	mayo	CC	INFLUENZA HUMANA POR VIRUS NUEVO	COOMEVA MEDICINA PREPAGADA	63	M	VIVO	NA	COLOMBIA	BOLIVAR	CARTAGENA	NO	SI	POSITIVO
1462	2020-05-19 23:59:44	mayo	CC	INFLUENZA HUMANA POR VIRUS NUEVO	IPS FUNDACION COOSALUD	48	M	VIVO	SALUD TOTAL SA EPS	COLOMBIA	BOLIVAR	CARTAGENA	NO	NO	NEGATIVO
1463	2020-05-19 23:59:44	mayo	CC	INFECCION RESPIRATORIA AGUDA GRAVE IRAG INUSITADA	MEDIHELP SERVICES COLOMBIA	62	F	VIVO	NA	COLOMBIA	BOLIVAR	CARTAGENA	NO	NO	NEGATIVO
1464	2020-05-19 23:59:44	mayo	TI	INFLUENZA HUMANA POR VIRUS NUEVO	IPS FUNDACION COOSALUD	8	F	VIVO	NA	COLOMBIA	BOLIVAR	CARTAGENA	NO	NO	NEGATIVO
1465	2020-05-19 23:59:44	mayo	CC	INFLUENZA HUMANA POR VIRUS NUEVO	IPS FUNDACION COOSALUD	72	M	VIVO	NA	COLOMBIA	BOLIVAR	SANTA ROSA	NO	SI	NEGATIVO
1466	2020-05-19 23:59:44	mayo	CC	INFLUENZA HUMANA POR VIRUS NUEVO	IPS FUNDACION COOSALUD	18	F	VIVO	NA	COLOMBIA	BOLIVAR	CARTAGENA	NO	SI	NEGATIVO
1467	2020-05-19 23:59:44	mayo	CC	INFLUENZA HUMANA POR VIRUS NUEVO	SERVICIOS SALUD IPS SURA SURAMERICANA	74	M	VIVO	NA	COLOMBIA	BOLIVAR	MAGANGUE	NO	NO	NEGATIVO
1468	2020-05-19 23:59:44	mayo	CC	INFLUENZA HUMANA POR VIRUS NUEVO	EMPRESA SOCIAL DEL ESTADO HOSPITAL UNIVERSITARIO DEL CARIBE	65	M	VIVO	NA	COLOMBIA	BOLIVAR	CARTAGENA	NO	NO	POSITIVO
1469	2020-05-19 23:59:44	mayo	CC	INFLUENZA HUMANA POR VIRUS NUEVO	CENTRO MEDICO BUENOS AIRES LTDA	58	M	VIVO	NUEVA EPS	COLOMBIA	BOLIVAR	SANTA ROSA	NO	SI	NEGATIVO
1470	2020-05-19 23:59:44	mayo	CC	INFLUENZA HUMANA POR VIRUS NUEVO	SERVICIOS SALUD IPS SURA SURAMERICANA	37	F	VIVO	NUEVA EPS	COLOMBIA	BOLIVAR	CARTAGENA	NO	SI	NEGATIVO
1471	2020-05-19 23:59:44	mayo	CC	INFLUENZA HUMANA POR VIRUS NUEVO	EMPRESA SOCIAL DEL ESTADO HOSPITAL UNIVERSITARIO DEL CARIBE	28	M	VIVO	COOMEVA EPS SA	COLOMBIA	BOLIVAR	CARTAGENA	NO	NO	POSITIVO
1472	2020-05-19 23:59:44	mayo	CC	INFLUENZA HUMANA POR VIRUS NUEVO	GESTION SALUD	61	F	VIVO	COOMEVA EPS SA	COLOMBIA	BOLIVAR	CARTAGENA	NO	NO	POSITIVO
1473	2020-05-19 23:59:44	mayo	CC	INFLUENZA HUMANA POR VIRUS NUEVO	GESTION SALUD	37	M	VIVO	NA	COLOMBIA	BOLIVAR	CLEMENCIA	NO	SI	POSITIVO
1474	2020-05-19 23:59:44	mayo	TI	INFLUENZA HUMANA POR VIRUS NUEVO	ESEO HOSPITAL LOCAL CARTAGENA DE INDIAS	15	F	VIVO	NA	COLOMBIA	BOLIVAR	CARTAGENA	NO	SI	NEGATIVO
1475	2020-05-19 23:59:44	mayo	CC	INFECCION RESPIRATORIA AGUDA GRAVE IRAG INUSITADA	DUMIAN MEDICAL SAS CLINICA DEL BOSQUE	82	F	VIVO	NUEVA EPS	COLOMBIA	BOLIVAR	TURBACO	NO	NO	POSITIVO
1476	2020-05-19 23:59:44	mayo	CC	INFLUENZA HUMANA POR VIRUS NUEVO	EMPRESA SOCIAL DEL ESTADO HOSPITAL UNIVERSITARIO DEL CARIBE	76	M	VIVO	NA	COLOMBIA	BOLIVAR	CARTAGENA	NO	NO	NEGATIVO
1477	2020-05-19 23:59:44	mayo	CC	INFLUENZA HUMANA POR VIRUS NUEVO	EMPRESA SOCIAL DEL ESTADO HOSPITAL UNIVERSITARIO DEL CARIBE	19	M	VIVO	NA	COLOMBIA	BOLIVAR	CARTAGENA	NO	NO	POSITIVO
1478	2020-05-19 23:59:44	mayo	CC	INFLUENZA HUMANA POR VIRUS NUEVO	CENTRO MEDICO BUENOS AIRES LTDA	39	M	VIVO	COOMEVA EPS SA	COLOMBIA	BOLIVAR	TURBACO	NO	SI	NEGATIVO
1479	2020-05-19 23:59:44	mayo	CC	INFLUENZA HUMANA POR VIRUS NUEVO	ESEO HOSPITAL LOCAL CARTAGENA DE INDIAS	45	F	VIVO	COOMEVA EPS SA	COLOMBIA	BOLIVAR	CARTAGENA	SI	SI	NEGATIVO
1480	2020-05-19 23:59:44	mayo	CC	INFECCION RESPIRATORIA AGUDA GRAVE IRAG INUSITADA	DUMIAN MEDICAL SAS CLINICA DEL BOSQUE	94	F	VIVO	NUEVA EPS	COLOMBIA	BOLIVAR	CARTAGENA	NO	NO	NEGATIVO
1481	2020-05-19 23:59:44	mayo	CC	INFLUENZA HUMANA POR VIRUS NUEVO	EMPRESA SOCIAL DEL ESTADO HOSPITAL UNIVERSITARIO DEL CARIBE	29	F	VIVO	NA	COLOMBIA	BOLIVAR	CARTAGENA	NO	NO	POSITIVO
1482	2020-05-21 23:59:44	mayo	CC	INFLUENZA HUMANA POR VIRUS NUEVO	CENTRO MEDICO BUENOS AIRES LTDA	59	M	VIVO	NUEVA EPS	COLOMBIA	BOLIVAR	SANTA ROSA	NO	NO	NEGATIVO
1483	2020-05-21 23:59:44	mayo	CC	INFLUENZA HUMANA POR VIRUS NUEVO	IPS FUNDACION COOSALUD	63	M	VIVO	NA	COLOMBIA	BOLIVAR	CARTAGENA	NO	SI	NEGATIVO
1484	2020-05-21 23:59:44	mayo	CC	INFLUENZA HUMANA POR VIRUS NUEVO	EMPRESA SOCIAL DEL ESTADO HOSPITAL UNIVERSITARIO DEL CARIBE	55	M	VIVO	NUEVA EPS	COLOMBIA	BOLIVAR	CARTAGENA	NO	NO	NEGATIVO
1485	2020-05-21 23:59:44	mayo	CC	INFLUENZA HUMANA POR VIRUS NUEVO	GESTION SALUD	39	M	VIVO	NA	COLOMBIA	BOLIVAR	CARTAGENA	NO	NO	POSITIVO
1486	2020-05-22 23:59:44	mayo	CC	INFLUENZA HUMANA POR VIRUS NUEVO	IPS CUIDADO SEGURO EN CASA SA	62	M	VIVO	COOSALUD ESS EPS-S	COLOMBIA	BOLIVAR	CARTAGENA	NO	NO	NEGATIVO
1487	2020-05-22 23:59:44	mayo	CC	INFLUENZA HUMANA POR VIRUS NUEVO	IPS CUIDADO SEGURO EN CASA SA	85	M	VIVO	NA	COLOMBIA	BOLIVAR	TURBACO	NO	SI	NEGATIVO
1488	2020-05-22 23:59:44	mayo	CC	INFLUENZA HUMANA POR VIRUS NUEVO	ESEO HOSPITAL LOCAL CARTAGENA DE INDIAS	47	F	VIVO	NA	COLOMBIA	BOLIVAR	CARTAGENA	SI	SI	NEGATIVO
1489	2020-05-22 23:59:44	mayo	CC	INFLUENZA HUMANA POR VIRUS NUEVO	ESEO HOSPITAL LOCAL CARTAGENA DE INDIAS	46	F	VIVO	NA	COLOMBIA	BOLIVAR	CARTAGENA	SI	SI	NEGATIVO
1490	2020-05-22 23:59:44	mayo	NA	INFLUENZA HUMANA POR VIRUS NUEVO	ESEO HOSPITAL LOCAL CARTAGENA DE INDIAS	0	M	VIVO	NA	COLOMBIA	BOLIVAR	CARTAGENA	NO	NO	NEGATIVO
1491	2020-05-22 23:59:44	mayo	CC	INFLUENZA HUMANA POR VIRUS NUEVO	CENTRO MEDICO BUENOS AIRES LTDA	54	F	VIVO	NUEVA EPS	COLOMBIA	BOLIVAR	TURBACO	NO	NO	NEGATIVO
1492	2020-05-22 23:59:44	mayo	CC	INFLUENZA HUMANA POR VIRUS NUEVO	CENTRO MEDICO BUENOS AIRES LTDA	26	M	VIVO	NA	COLOMBIA	BOLIVAR	TURBACO	NO	SI	NEGATIVO
1493	2020-05-22 23:59:44	mayo	CC	INFLUENZA HUMANA POR VIRUS NUEVO	IPS FUNDACION COOSALUD	38	M	VIVO	NA	COLOMBIA	BOLIVAR	CARTAGENA	NO	SI	NEGATIVO
1494	2020-05-22 23:59:44	mayo	RC	INFLUENZA HUMANA POR VIRUS NUEVO	IPS FUNDACION COOSALUD	2	F	VIVO	NA	COLOMBIA	BOLIVAR	CARTAGENA	NO	NO	NEGATIVO
1495	2020-05-22 23:59:44	mayo	CC	INFLUENZA HUMANA POR VIRUS NUEVO	IPS FUNDACION COOSALUD	59	F	VIVO	NA	COLOMBIA	BOLIVAR	CARTAGENA	NO	NO	NEGATIVO
1496	2020-05-22 23:59:44	mayo	TI	INFLUENZA HUMANA POR VIRUS NUEVO	IPS FUNDACION COOSALUD	14	M	VIVO	NA	COLOMBIA	BOLIVAR	CARTAGENA	NO	NO	NEGATIVO
1497	2020-05-22 23:59:44	mayo	CC	INFLUENZA HUMANA POR VIRUS NUEVO	IPS CUIDADO SEGURO EN CASA SA	87	M	VIVO	NA	COLOMBIA	BOLIVAR	EL CARMEN DE BOLIVAR	NO	NO	NEGATIVO
1498	2020-05-22 23:59:44	mayo	CC	INFLUENZA HUMANA POR VIRUS NUEVO	IPS CUIDADO SEGURO EN CASA SA	28	M	VIVO	NA	COLOMBIA	BOLIVAR	EL CARMEN DE BOLIVAR	NO	NO	NEGATIVO
1499	2020-05-22 23:59:44	mayo	CC	Enfermedad Similar a Influenza Infección Respiratoria Aguda Grave (Vigilancia centinela)	IPS CUIDADO SEGURO EN CASA SA	77	F	MUERTO	NA	COLOMBIA	BOLIVAR	EL CARMEN DE BOLIVAR	NO	NO	NEGATIVO
1500	2020-05-22 23:59:44	mayo	CC	INFLUENZA HUMANA POR VIRUS NUEVO	IPS CUIDADO SEGURO EN CASA SA	27	F	VIVO	NA	COLOMBIA	BOLIVAR	CARTAGENA	NO	NO	POSITIVO
1501	2020-05-22 23:59:44	mayo	CC	INFLUENZA HUMANA POR VIRUS NUEVO	ESEO HOSPITAL LOCAL CARTAGENA DE INDIAS	41	F	VIVO	NA	COLOMBIA	BOLIVAR	CARTAGENA	SI	NO	NEGATIVO
1502	2020-05-22 23:59:44	mayo	CC	INFLUENZA HUMANA POR VIRUS NUEVO	EMPRESA SOCIAL DEL ESTADO HOSPITAL UNIVERSITARIO DEL CARIBE	62	M	VIVO	NA	COLOMBIA	BOLIVAR	CARTAGENA	NO	NO	NEGATIVO
1503	2020-05-23 23:59:44	mayo	CC	INFECCION RESPIRATORIA AGUDA GRAVE IRAG INUSITADA	ESTRIOSLTDA	87	F	VIVO	NA	COLOMBIA	BOLIVAR	CARTAGENA	NO	NO	NEGATIVO
1504	2020-05-23 23:59:44	mayo	CC	INFLUENZA HUMANA POR VIRUS NUEVO	CLINICA LA ERMITA DE CARTAGENA	50	M	VIVO	SALUD TOTAL SA EPS	COLOMBIA	BOLIVAR	CARTAGENA	SI	SI	POSITIVO
1505	2020-05-23 23:59:44	mayo	CC	INFLUENZA HUMANA POR VIRUS NUEVO	ESEO HOSPITAL LOCAL CARTAGENA DE INDIAS	52	F	VIVO	COOSALUD ESS EPS-S	COLOMBIA	BOLIVAR	CARTAGENA	NO	NO	NEGATIVO
1506	2020-05-23 23:59:44	mayo	CC	INFLUENZA HUMANA POR VIRUS NUEVO	CLINICA BLAS DE LEZO SA	84	F	VIVO	NA	COLOMBIA	BOLIVAR	MAGANGUE	NO	NO	NEGATIVO
1507	2020-05-23 23:59:44	mayo	CC	INFLUENZA HUMANA POR VIRUS NUEVO	PROMOTORA BOCAGRANDE S.A "PROBOCA S.A"	57	M	VIVO	NUEVA EPS	COLOMBIA	BOLIVAR	CARTAGENA	NO	SI	NEGATIVO
1508	2020-05-23 23:59:44	mayo	CC	INFLUENZA HUMANA POR VIRUS NUEVO	CENTRO MEDICO BUENOS AIRES LTDA	31	M	VIVO	NA	COLOMBIA	BOLIVAR	CARTAGENA	NO	NO	NEGATIVO
1509	2020-05-23 23:59:44	mayo	TI	INFLUENZA HUMANA POR VIRUS NUEVO	CENTRO MEDICO BUENOS AIRES LTDA	10	F	VIVO	NA	COLOMBIA	BOLIVAR	CARTAGENA	NO	SI	NEGATIVO
1510	2020-05-23 23:59:44	mayo	CC	INFLUENZA HUMANA POR VIRUS NUEVO	CENTRO MEDICO BUENOS AIRES LTDA	36	F	VIVO	NA	COLOMBIA	BOLIVAR	CARTAGENA	NO	NO	NEGATIVO
1511	2020-05-23 23:59:44	mayo	CC	INFLUENZA HUMANA POR VIRUS NUEVO	CENTRO MEDICO BUENOS AIRES LTDA	73	F	VIVO	NUEVA EPS	COLOMBIA	BOLIVAR	CARTAGENA	NO	NO	NEGATIVO
1512	2020-05-23 23:59:44	mayo	CC	INFLUENZA HUMANA POR VIRUS NUEVO	ESE HOSPITAL LOCAL TURBACO	27	F	VIVO	NUEVA EPS	COLOMBIA	BOLIVAR	TURBACO	SI	SI	NEGATIVO
1513	2020-05-23 23:59:44	mayo	CC	INFLUENZA HUMANA POR VIRUS NUEVO	ESE HOSPITAL LOCAL ARJONA	63	M	VIVO	NA	COLOMBIA	BOLIVAR	VILLANUEVA	NO	SI	NEGATIVO
1514	2020-05-24 23:59:44	mayo	CC	INFLUENZA HUMANA POR VIRUS NUEVO	IPS CUIDADO SEGURO EN CASA SA	20	M	VIVO	NUEVA EPS	COLOMBIA	BOLIVAR	CARTAGENA	NO	NO	NEGATIVO
1515	2020-05-24 23:59:44	mayo	CC	INFLUENZA HUMANA POR VIRUS NUEVO	IPS CUIDADO SEGURO EN CASA SA	27	M	VIVO	NUEVA EPS	COLOMBIA	BOLIVAR	CARTAGENA	NO	SI	NEGATIVO
1516	2020-05-24 23:59:44	mayo	CC	INFLUENZA HUMANA POR VIRUS NUEVO	IPS CUIDADO SEGURO EN CASA SA	51	F	VIVO	NA	COLOMBIA	BOLIVAR	CARTAGENA	NO	NO	NEGATIVO
1517	2020-05-24 23:59:44	mayo	CC	INFLUENZA HUMANA POR VIRUS NUEVO	IPS CUIDADO SEGURO EN CASA SA	52	M	VIVO	NUEVA EPS	COLOMBIA	BOLIVAR	CARTAGENA	NO	NO	NEGATIVO
1518	2020-05-24 23:59:44	mayo	CC	INFLUENZA HUMANA POR VIRUS NUEVO	IPS CUIDADO SEGURO EN CASA SA	25	F	VIVO	NA	COLOMBIA	BOLIVAR	CARTAGENA	NO	SI	NEGATIVO
1519	2020-05-24 23:59:44	mayo	CC	INFLUENZA HUMANA POR VIRUS NUEVO	IPS CUIDADO SEGURO EN CASA SA	43	F	VIVO	NA	COLOMBIA	BOLIVAR	CARTAGENA	SI	SI	NEGATIVO
1520	2020-05-24 23:59:44	mayo	CC	INFLUENZA HUMANA POR VIRUS NUEVO	IPS SALUD DEL CARIBE SA	32	F	VIVO	NA	COLOMBIA	BOLIVAR	CARTAGENA	SI	SI	NEGATIVO
1521	2020-05-24 23:59:44	mayo	CC	INFLUENZA HUMANA POR VIRUS NUEVO	IPS SALUD DEL CARIBE SA	28	M	VIVO	NUEVA EPS	COLOMBIA	BOLIVAR	CARTAGENA	NO	SI	NEGATIVO
1522	2020-05-24 23:59:44	mayo	CC	INFLUENZA HUMANA POR VIRUS NUEVO	IPS SALUD DEL CARIBE SA	35	F	VIVO	NA	COLOMBIA	BOLIVAR	CARTAGENA	NO	NO	NEGATIVO
1523	2020-05-24 23:59:44	mayo	CC	INFLUENZA HUMANA POR VIRUS NUEVO	IPS SALUD DEL CARIBE SA	69	M	VIVO	NA	COLOMBIA	BOLIVAR	CARTAGENA	NO	NO	NEGATIVO
1524	2020-05-24 23:59:44	mayo	CC	INFLUENZA HUMANA POR VIRUS NUEVO	IPS SALUD DEL CARIBE SA	37	M	VIVO	NA	COLOMBIA	BOLIVAR	CARTAGENA	NO	SI	NEGATIVO
1525	2020-05-24 23:59:44	mayo	CC	INFLUENZA HUMANA POR VIRUS NUEVO	IPS SALUD DEL CARIBE SA	55	F	VIVO	NA	COLOMBIA	BOLIVAR	CARTAGENA	NO	SI	NEGATIVO
1526	2020-05-24 23:59:44	mayo	TI	INFLUENZA HUMANA POR VIRUS NUEVO	IPS SALUD DEL CARIBE SA	9	M	VIVO	NA	COLOMBIA	BOLIVAR	CARTAGENA	NO	NO	NEGATIVO
1527	2020-05-24 23:59:44	mayo	CC	INFLUENZA HUMANA POR VIRUS NUEVO	IPS SALUD DEL CARIBE SA	67	M	VIVO	NA	COLOMBIA	BOLIVAR	CARTAGENA	NO	NO	NEGATIVO
1528	2020-05-24 23:59:44	mayo	CC	INFLUENZA HUMANA POR VIRUS NUEVO	IPS SALUD DEL CARIBE SA	45	M	VIVO	NA	COLOMBIA	BOLIVAR	CARTAGENA	NO	NO	NEGATIVO
1529	2020-05-24 23:59:44	mayo	CC	INFLUENZA HUMANA POR VIRUS NUEVO	IPS SALUD DEL CARIBE SA	67	M	VIVO	NA	COLOMBIA	BOLIVAR	CARTAGENA	NO	NO	NEGATIVO
1530	2020-05-26 23:59:44	mayo	CC	INFLUENZA HUMANA POR VIRUS NUEVO	IPS CUIDADO SEGURO EN CASA SA	40	M	VIVO	NA	COLOMBIA	BOLIVAR	CARTAGENA	NO	NO	NEGATIVO
1531	2020-05-26 23:59:44	mayo	CC	INFLUENZA HUMANA POR VIRUS NUEVO	IPS CUIDADO SEGURO EN CASA SA	54	M	VIVO	COOMEVA EPS SA	COLOMBIA	BOLIVAR	CARTAGENA	NO	SI	NEGATIVO
1532	2020-05-26 23:59:44	mayo	TI	INFLUENZA HUMANA POR VIRUS NUEVO	IPS FUNDACION COOSALUD	17	F	VIVO	NA	COLOMBIA	BOLIVAR	CARTAGENA	NO	NO	NEGATIVO
1533	2020-05-26 23:59:44	mayo	CC	INFLUENZA HUMANA POR VIRUS NUEVO	ESEO HOSPITAL LOCAL CARTAGENA DE INDIAS	91	M	VIVO	NA	COLOMBIA	BOLIVAR	CARTAGENA	NO	SI	NEGATIVO
1534	2020-05-26 23:59:44	mayo	CC	INFLUENZA HUMANA POR VIRUS NUEVO	CLINICA MADRE BERNARDA COMUNIDAD DE HERMANAS FRANC	59	M	VIVO	COOMEVA EPS SA	COLOMBIA	BOLIVAR	CARTAGENA	SI	SI	NEGATIVO
1535	2020-05-26 23:59:44	mayo	CC	INFLUENZA HUMANA POR VIRUS NUEVO	CENTRO MEDICO CRECER	30	M	VIVO	NA	COLOMBIA	BOLIVAR	CARTAGENA	SI	SI	NEGATIVO
1536	2020-05-26 23:59:44	mayo	CC	INFLUENZA HUMANA POR VIRUS NUEVO	ESEO HOSPITAL LOCAL CARTAGENA DE INDIAS	19	M	VIVO	COOSALUD ESS EPS-S	COLOMBIA	BOLIVAR	CARTAGENA	NO	SI	NEGATIVO
1537	2020-05-26 23:59:44	mayo	CC	INFLUENZA HUMANA POR VIRUS NUEVO	ESEO HOSPITAL LOCAL CARTAGENA DE INDIAS	22	M	VIVO	SALUDVIDA	COLOMBIA	BOLIVAR	CARTAGENA	NO	NO	NEGATIVO
1538	2020-05-26 23:59:44	mayo	CC	INFLUENZA HUMANA POR VIRUS NUEVO	ESEO HOSPITAL LOCAL CARTAGENA DE INDIAS	21	M	VIVO	COOSALUD ESS EPS-S	COLOMBIA	BOLIVAR	CARTAGENA	NO	NO	NEGATIVO
1539	2020-05-26 23:59:44	mayo	CC	INFLUENZA HUMANA POR VIRUS NUEVO	IPS CUIDADO SEGURO EN CASA SA	44	M	VIVO	NA	COLOMBIA	BOLIVAR	CARTAGENA	NO	NO	POSITIVO
1540	2020-05-26 23:59:44	mayo	CC	INFLUENZA HUMANA POR VIRUS NUEVO	IPS CUIDADO SEGURO EN CASA SA	27	F	VIVO	NA	COLOMBIA	BOLIVAR	CARTAGENA	NO	SI	NEGATIVO
1541	2020-05-26 23:59:44	mayo	CC	INFLUENZA HUMANA POR VIRUS NUEVO	IPS CUIDADO SEGURO EN CASA SA	24	F	VIVO	NA	COLOMBIA	BOLIVAR	CARTAGENA	NO	SI	NEGATIVO
1542	2020-05-26 23:59:44	mayo	CC	INFLUENZA HUMANA POR VIRUS NUEVO	IPS CUIDADO SEGURO EN CASA SA	66	M	VIVO	NUEVA EPS	COLOMBIA	BOLIVAR	CARTAGENA	NO	SI	NEGATIVO
1543	2020-05-26 23:59:44	mayo	CC	INFLUENZA HUMANA POR VIRUS NUEVO	CENTRO MEDICO CRECER	43	F	VIVO	NUEVA EPS	COLOMBIA	BOLIVAR	CARTAGENA	SI	SI	NEGATIVO
1544	2020-05-26 23:59:44	mayo	CC	INFLUENZA HUMANA POR VIRUS NUEVO	GESTION SALUD	79	M	VIVO	COOMEVA EPS SA	COLOMBIA	BOLIVAR	CARTAGENA	NO	NO	NEGATIVO
1545	2020-05-26 23:59:44	mayo	CC	INFLUENZA HUMANA POR VIRUS NUEVO	IPS CUIDADO SEGURO EN CASA SA	55	F	VIVO	NA	COLOMBIA	BOLIVAR	CARTAGENA	NO	SI	NEGATIVO
1546	2020-05-26 23:59:44	mayo	CC	INFLUENZA HUMANA POR VIRUS NUEVO	IPS CUIDADO SEGURO EN CASA SA	34	F	VIVO	NA	COLOMBIA	BOLIVAR	CARTAGENA	NO	SI	NEGATIVO
1547	2020-05-26 23:59:44	mayo	CC	INFLUENZA HUMANA POR VIRUS NUEVO	IPS CUIDADO SEGURO EN CASA SA	46	F	VIVO	NA	COLOMBIA	BOLIVAR	CARTAGENA	NO	SI	NEGATIVO
1548	2020-05-27 23:59:44	mayo	CC	INFLUENZA HUMANA POR VIRUS NUEVO	IPS CUIDADO SEGURO EN CASA SA	46	M	VIVO	NUEVA EPS	COLOMBIA	BOLIVAR	CARTAGENA	NO	SI	NEGATIVO
1549	2020-05-27 23:59:44	mayo	CC	INFLUENZA HUMANA POR VIRUS NUEVO	IPS CUIDADO SEGURO EN CASA SA	57	M	VIVO	NUEVA EPS	COLOMBIA	BOLIVAR	CARTAGENA	NO	NO	NEGATIVO
1550	2020-05-27 23:59:44	mayo	TI	INFLUENZA HUMANA POR VIRUS NUEVO	IPS CUIDADO SEGURO EN CASA SA	12	F	VIVO	NUEVA EPS	COLOMBIA	BOLIVAR	CARTAGENA	NO	NO	NEGATIVO
1551	2020-05-27 23:59:44	mayo	CC	INFLUENZA HUMANA POR VIRUS NUEVO	IPS CUIDADO SEGURO EN CASA SA	36	M	VIVO	COOMEVA EPS SA	COLOMBIA	BOLIVAR	CARTAGENA	NO	SI	NEGATIVO
1552	2020-05-27 23:59:44	mayo	CC	INFLUENZA HUMANA POR VIRUS NUEVO	IPS CUIDADO SEGURO EN CASA SA	33	F	VIVO	NA	COLOMBIA	BOLIVAR	CARTAGENA	NO	SI	NEGATIVO
1553	2020-05-27 23:59:44	mayo	CC	INFLUENZA HUMANA POR VIRUS NUEVO	CENTRO MEDICO BUENOS AIRES LTDA	62	F	VIVO	NUEVA EPS	COLOMBIA	BOLIVAR	CARTAGENA	NO	SI	NEGATIVO
1554	2020-05-27 23:59:44	mayo	TI	INFLUENZA HUMANA POR VIRUS NUEVO	CENTRO MEDICO BUENOS AIRES LTDA	8	M	VIVO	COOMEVA EPS SA	COLOMBIA	BOLIVAR	CARTAGENA	NO	SI	NEGATIVO
1555	2020-05-27 23:59:44	mayo	CC	INFLUENZA HUMANA POR VIRUS NUEVO	CENTRO MEDICO BUENOS AIRES LTDA	55	M	VIVO	NUEVA EPS	COLOMBIA	BOLIVAR	CARTAGENA	NO	SI	NEGATIVO
1556	2020-05-27 23:59:44	mayo	RC	INFLUENZA HUMANA POR VIRUS NUEVO	CENTRO MEDICO BUENOS AIRES LTDA	5	M	VIVO	COOMEVA EPS SA	COLOMBIA	BOLIVAR	TURBACO	NO	SI	NEGATIVO
1557	2020-05-27 23:59:44	mayo	CC	INFLUENZA HUMANA POR VIRUS NUEVO	IPS CUIDADO SEGURO EN CASA SA	73	M	VIVO	NA	COLOMBIA	BOLIVAR	CARTAGENA	NO	SI	NEGATIVO
1558	2020-05-27 23:59:44	mayo	RC	INFLUENZA HUMANA POR VIRUS NUEVO	IPS CUIDADO SEGURO EN CASA SA	2	M	VIVO	NUEVA EPS	COLOMBIA	BOLIVAR	CARTAGENA	NO	SI	NEGATIVO
1559	2020-05-27 23:59:44	mayo	RC	INFLUENZA HUMANA POR VIRUS NUEVO	IPS CUIDADO SEGURO EN CASA SA	4	M	VIVO	COOMEVA EPS SA	COLOMBIA	BOLIVAR	CARTAGENA	NO	SI	NEGATIVO
1560	2020-05-27 23:59:44	mayo	CC	INFLUENZA HUMANA POR VIRUS NUEVO	ESEO HOSPITAL LOCAL CARTAGENA DE INDIAS	49	F	VIVO	NA	COLOMBIA	BOLIVAR	CARTAGENA	NO	NO	POSITIVO
1561	2020-05-27 23:59:44	mayo	CC	INFLUENZA HUMANA POR VIRUS NUEVO	EMPRESA SOCIAL DEL ESTADO HOSPITAL UNIVERSITARIO DEL CARIBE	18	M	VIVO	NA	COLOMBIA	BOLIVAR	CARTAGENA	NO	SI	NEGATIVO
1562	2020-05-27 23:59:44	mayo	CC	INFLUENZA HUMANA POR VIRUS NUEVO	ESE HOSPITAL LOCAL ARJONA	41	M	VIVO	NA	COLOMBIA	BOLIVAR	ARJONA	NO	NO	POSITIVO
1563	2020-05-28 23:59:44	mayo	CC	INFLUENZA HUMANA POR VIRUS NUEVO	CLINICA MADRE BERNARDA COMUNIDAD DE HERMANAS FRANC	57	M	VIVO	NA	COLOMBIA	BOLIVAR	CARTAGENA	SI	SI	NEGATIVO
1564	2020-05-28 23:59:44	mayo	CC	INFLUENZA HUMANA POR VIRUS NUEVO	GESTION SALUD	31	F	VIVO	NA	COLOMBIA	BOLIVAR	CARTAGENA	NO	NO	NEGATIVO
1565	2020-05-28 23:59:44	mayo	CC	INFLUENZA HUMANA POR VIRUS NUEVO	IPS CUIDADO SEGURO EN CASA SA	29	F	VIVO	NA	COLOMBIA	BOLIVAR	TURBACO	SI	SI	NEGATIVO
1566	2020-05-28 23:59:44	mayo	CC	INFLUENZA HUMANA POR VIRUS NUEVO	ESEO HOSPITAL LOCAL CARTAGENA DE INDIAS	49	F	VIVO	NA	COLOMBIA	BOLIVAR	CARTAGENA	NO	SI	NEGATIVO
1567	2020-05-28 23:59:44	mayo	CC	INFLUENZA HUMANA POR VIRUS NUEVO	CLINICA BLAS DE LEZO SA	64	F	VIVO	NA	COLOMBIA	BOLIVAR	CARTAGENA	NO	NO	NEGATIVO
1568	2020-05-28 23:59:44	mayo	CC	INFECCION RESPIRATORIA AGUDA GRAVE IRAG INUSITADA	DUMIAN MEDICAL SAS CLINICA DEL BOSQUE	59	F	VIVO	NUEVA EPS	COLOMBIA	BOLIVAR	CARTAGENA	NO	NO	NEGATIVO
1569	2020-05-28 23:59:44	mayo	CC	INFLUENZA HUMANA POR VIRUS NUEVO	SALUD Y BIENESTAR DEL CARIBEIPS SA	62	F	VIVO	NA	COLOMBIA	BOLIVAR	CARTAGENA	NO	NO	NEGATIVO
1570	2020-05-28 23:59:44	mayo	CC	INFLUENZA HUMANA POR VIRUS NUEVO	EMPRESA SOCIAL DEL ESTADO HOSPITAL UNIVERSITARIO DEL CARIBE	59	M	VIVO	NA	COLOMBIA	BOLIVAR	CARTAGENA	NO	NO	NEGATIVO
1571	2020-05-28 23:59:44	mayo	CC	INFLUENZA HUMANA POR VIRUS NUEVO	EMPRESA SOCIAL DEL ESTADO HOSPITAL UNIVERSITARIO DEL CARIBE	29	F	VIVO	NA	COLOMBIA	BOLIVAR	CARTAGENA	NO	NO	NEGATIVO
1572	2020-05-28 23:59:44	mayo	CC	INFLUENZA HUMANA POR VIRUS NUEVO	CENTRO MEDICO BUENOS AIRES LTDA	61	F	VIVO	NA	COLOMBIA	BOLIVAR	CARTAGENA	NO	SI	NEGATIVO
1573	2020-05-28 23:59:44	mayo	CC	INFLUENZA HUMANA POR VIRUS NUEVO	SERVICIOS SALUD IPS SURA SURAMERICANA	31	F	VIVO	NA	COLOMBIA	BOLIVAR	CARTAGENA	SI	SI	POSITIVO
1574	2020-05-28 23:59:44	mayo	CC	INFLUENZA HUMANA POR VIRUS NUEVO	IPS CUIDADO SEGURO EN CASA SA	34	F	VIVO	NA	COLOMBIA	BOLIVAR	TURBACO	NO	NO	NEGATIVO
1575	2020-05-28 23:59:44	mayo	CC	Enfermedad Similar a Influenza Infección Respiratoria Aguda Grave (Vigilancia centinela)	CENTRO MEDICO CRECER	35	M	VIVO	NA	COLOMBIA	BOLIVAR	CARTAGENA	NO	NO	POSITIVO
1576	2020-05-28 23:59:44	mayo	CC	INFLUENZA HUMANA POR VIRUS NUEVO	ESEO HOSPITAL LOCAL CARTAGENA DE INDIAS	56	F	VIVO	COOMEVA EPS SA	COLOMBIA	BOLIVAR	CARTAGENA	SI	SI	NEGATIVO
1577	2020-05-29 23:59:44	mayo	CC	INFLUENZA HUMANA POR VIRUS NUEVO	IPS CUIDADO SEGURO EN CASA SA	36	F	VIVO	NA	COLOMBIA	BOLIVAR	CARTAGENA	NO	SI	NEGATIVO
1578	2020-05-29 23:59:44	mayo	CC	INFLUENZA HUMANA POR VIRUS NUEVO	IPS FUNDACION COOSALUD	25	M	VIVO	NA	COLOMBIA	BOLIVAR	CARTAGENA	NO	SI	NEGATIVO
1579	2020-05-29 23:59:44	mayo	CC	INFLUENZA HUMANA POR VIRUS NUEVO	IPS FUNDACION COOSALUD	50	F	VIVO	NA	COLOMBIA	BOLIVAR	CARTAGENA	NO	SI	NEGATIVO
1580	2020-05-29 23:59:44	mayo	CC	INFLUENZA HUMANA POR VIRUS NUEVO	IPS FUNDACION COOSALUD	34	M	VIVO	NA	COLOMBIA	BOLIVAR	CARTAGENA	NO	NO	NEGATIVO
1581	2020-05-29 23:59:44	mayo	CC	INFLUENZA HUMANA POR VIRUS NUEVO	IPS FUNDACION COOSALUD	20	F	VIVO	NA	COLOMBIA	BOLIVAR	CARTAGENA	NO	NO	NEGATIVO
1582	2020-05-29 23:59:44	mayo	CC	INFLUENZA HUMANA POR VIRUS NUEVO	IPS FUNDACION COOSALUD	64	F	VIVO	COOMEVA EPS SA	COLOMBIA	BOLIVAR	TURBACO	NO	SI	NEGATIVO
1583	2020-05-29 23:59:44	mayo	CC	Enfermedad Similar a Influenza Infección Respiratoria Aguda Grave (Vigilancia centinela)	IPS FUNDACION COOSALUD	54	F	VIVO	NA	COLOMBIA	BOLIVAR	MOMPOS	NO	NO	NEGATIVO
1584	2020-05-29 23:59:44	mayo	CC	INFLUENZA HUMANA POR VIRUS NUEVO	ESE HOSPITAL LOCAL TURBACO	24	M	VIVO	NA	COLOMBIA	BOLIVAR	TURBACO	NO	NO	NEGATIVO
1585	2020-05-29 23:59:44	mayo	CC	INFLUENZA HUMANA POR VIRUS NUEVO	ESE HOSPITAL LOCAL TURBACO	66	M	VIVO	COOMEVA EPS SA	COLOMBIA	BOLIVAR	TURBACO	SI	NO	NEGATIVO
1586	2020-05-29 23:59:44	mayo	CC	INFLUENZA HUMANA POR VIRUS NUEVO	CLINICA CARTAGENA DEL MAR SA REV	84	M	VIVO	NUEVA EPS	COLOMBIA	BOLIVAR	CARTAGENA	NO	NO	NEGATIVO
1587	2020-05-30 23:59:44	mayo	CC	INFLUENZA HUMANA POR VIRUS NUEVO	Health Cars SAS	59	M	VIVO	NA	COLOMBIA	BOLIVAR	CARTAGENA	NO	SI	NEGATIVO
1588	2020-05-30 23:59:44	mayo	CC	INFLUENZA HUMANA POR VIRUS NUEVO	Health Cars SAS	21	M	VIVO	NUEVA EPS	COLOMBIA	BOLIVAR	CARTAGENA	SI	SI	POSITIVO
1589	2020-05-30 23:59:44	mayo	TI	INFLUENZA HUMANA POR VIRUS NUEVO	IPS FUNDACION COOSALUD	12	F	VIVO	NA	COLOMBIA	BOLIVAR	CARTAGENA	NO	SI	NEGATIVO
1590	2020-05-30 23:59:44	mayo	CC	INFLUENZA HUMANA POR VIRUS NUEVO	IPS FUNDACION COOSALUD	22	F	VIVO	NA	COLOMBIA	BOLIVAR	CARTAGENA	NO	SI	NEGATIVO
1591	2020-05-30 23:59:44	mayo	CC	INFLUENZA HUMANA POR VIRUS NUEVO	IPS FUNDACION COOSALUD	25	M	VIVO	NA	COLOMBIA	BOLIVAR	CARTAGENA	NO	SI	NEGATIVO
1592	2020-05-30 23:59:44	mayo	CC	INFLUENZA HUMANA POR VIRUS NUEVO	ESEO HOSPITAL LOCAL CARTAGENA DE INDIAS	75	M	VIVO	NUEVA EPS	COLOMBIA	BOLIVAR	TURBANA	NO	NO	NEGATIVO
1593	2020-05-30 23:59:44	mayo	TI	INFLUENZA HUMANA POR VIRUS NUEVO	IPS FUNDACION COOSALUD	13	M	VIVO	NA	COLOMBIA	BOLIVAR	CARTAGENA	NO	NO	NEGATIVO
1594	2020-05-30 23:59:44	mayo	CC	INFLUENZA HUMANA POR VIRUS NUEVO	IPS CUIDADO SEGURO EN CASA SA	14	F	VIVO	NA	COLOMBIA	BOLIVAR	CARTAGENA	NO	SI	NEGATIVO
1595	2020-05-30 23:59:44	mayo	CC	INFLUENZA HUMANA POR VIRUS NUEVO	IPS FUNDACION COOSALUD	34	M	VIVO	NA	COLOMBIA	BOLIVAR	CARTAGENA	SI	SI	NEGATIVO
1596	2020-05-30 23:59:44	mayo	CC	INFLUENZA HUMANA POR VIRUS NUEVO	Health Cars SAS	60	M	VIVO	NUEVA EPS	COLOMBIA	BOLIVAR	CARTAGENA	NO	SI	NEGATIVO
1597	2020-05-30 23:59:44	mayo	CC	INFLUENZA HUMANA POR VIRUS NUEVO	Health Cars SAS	45	F	VIVO	NA	COLOMBIA	BOLIVAR	CARTAGENA	NO	SI	NEGATIVO
1598	2020-05-30 23:59:44	mayo	CC	INFLUENZA HUMANA POR VIRUS NUEVO	Health Cars SAS	23	F	VIVO	NA	COLOMBIA	BOLIVAR	CARTAGENA	NO	NO	NEGATIVO
1599	2020-05-30 23:59:44	mayo	CC	INFLUENZA HUMANA POR VIRUS NUEVO	IPS CUIDADO SEGURO EN CASA SA	72	M	VIVO	SALUD TOTAL SA EPS	COLOMBIA	BOLIVAR	CARTAGENA	NO	NO	NEGATIVO
1600	2020-05-30 23:59:44	mayo	CC	INFLUENZA HUMANA POR VIRUS NUEVO	ESEO HOSPITAL LOCAL CARTAGENA DE INDIAS	26	F	VIVO	SALUD TOTAL SA EPS	COLOMBIA	BOLIVAR	CARTAGENA	NO	NO	NEGATIVO
1601	2020-05-30 23:59:44	mayo	CC	INFLUENZA HUMANA POR VIRUS NUEVO	SOCIEDAD SAN JOSE DE TORICES S.A	49	F	VIVO	MUTUAL SER ESS	COLOMBIA	BOLIVAR	CARTAGENA	NO	NO	NEGATIVO
1602	2020-05-31 23:59:44	mayo	CC	INFLUENZA HUMANA POR VIRUS NUEVO	IPS FUNDACION COOSALUD	62	M	VIVO	NA	COLOMBIA	BOLIVAR	CARTAGENA	NO	SI	NEGATIVO
1603	2020-05-31 23:59:44	mayo	CC	INFLUENZA HUMANA POR VIRUS NUEVO	HOSPITAL NAVAL DE CARTAGENA	55	F	VIVO	COOSALUD ESS EPS-S	COLOMBIA	BOLIVAR	CARTAGENA	NO	NO	NEGATIVO
1604	2020-05-31 23:59:44	mayo	CC	INFLUENZA HUMANA POR VIRUS NUEVO	HOSPITAL NAVAL DE CARTAGENA	30	F	VIVO	COOSALUD ESSC	COLOMBIA	BOLIVAR	CARTAGENA	SI	NO	NEGATIVO
1605	2020-05-31 23:59:44	mayo	CC	INFECCION RESPIRATORIA AGUDA GRAVE IRAG INUSITADA	HOSPITAL INFANTIL NAPOLEON FRANCO PAREJA	52	M	VIVO	NA	COLOMBIA	BOLIVAR	CARTAGENA	NO	NO	NEGATIVO
1606	2020-05-31 23:59:44	mayo	CC	INFLUENZA HUMANA POR VIRUS NUEVO	IPS FUNDACION COOSALUD	48	M	VIVO	NA	COLOMBIA	BOLIVAR	CARTAGENA	NO	NO	NEGATIVO
1607	2020-05-31 23:59:44	mayo	CC	INFLUENZA HUMANA POR VIRUS NUEVO	IPS FUNDACION COOSALUD	28	F	VIVO	NA	COLOMBIA	BOLIVAR	CARTAGENA	NO	SI	NEGATIVO
1608	2020-05-31 23:59:44	mayo	CE	INFLUENZA HUMANA POR VIRUS NUEVO	IPS FUNDACION COOSALUD	80	M	VIVO	NA	COLOMBIA	BOLIVAR	CARTAGENA	NO	NO	NEGATIVO
1609	2020-05-31 23:59:44	mayo	CC	INFLUENZA HUMANA POR VIRUS NUEVO	IPS FUNDACION COOSALUD	61	M	VIVO	NUEVA EPS	COLOMBIA	BOLIVAR	CARTAGENA	SI	NO	NEGATIVO
1610	2020-05-31 23:59:44	mayo	CE	INFLUENZA HUMANA POR VIRUS NUEVO	IPS FUNDACION COOSALUD	31	M	VIVO	NA	COLOMBIA	BOLIVAR	CARTAGENA	NO	NO	NEGATIVO
1611	2020-05-31 23:59:44	mayo	CC	INFLUENZA HUMANA POR VIRUS NUEVO	IPS FUNDACION COOSALUD	35	M	VIVO	NA	COLOMBIA	BOLIVAR	CARTAGENA	NO	NO	NEGATIVO
1612	2020-05-31 23:59:44	mayo	CE	INFLUENZA HUMANA POR VIRUS NUEVO	IPS FUNDACION COOSALUD	28	M	VIVO	NA	COLOMBIA	BOLIVAR	CARTAGENA	NO	NO	POSITIVO
1613	2020-05-31 23:59:44	mayo	CC	INFLUENZA HUMANA POR VIRUS NUEVO	IPS FUNDACION COOSALUD	76	M	VIVO	NA	COLOMBIA	BOLIVAR	MAGANGUE	NO	NO	NEGATIVO
1614	2020-05-31 23:59:44	mayo	CC	INFLUENZA HUMANA POR VIRUS NUEVO	IPS FUNDACION COOSALUD	38	F	VIVO	COOMEVA EPS SA	COLOMBIA	BOLIVAR	MAGANGUE	NO	NO	NEGATIVO
1615	2020-05-31 23:59:44	mayo	CC	INFLUENZA HUMANA POR VIRUS NUEVO	PROMOTORA BOCAGRANDE S.A "PROBOCA S.A"	57	F	VIVO	NA	COLOMBIA	BOLIVAR	CARTAGENA	NO	NO	NEGATIVO
1616	2020-05-31 23:59:44	mayo	CC	INFLUENZA HUMANA POR VIRUS NUEVO	CLINICA LA ERMITA SAS	56	F	VIVO	NA	COLOMBIA	BOLIVAR	CARTAGENA	SI	SI	NEGATIVO
1617	2020-05-31 23:59:44	mayo	CC	INFLUENZA HUMANA POR VIRUS NUEVO	ORGANIZACION CLINICA GENERAL DEL NORTE	18	F	VIVO	NA	COLOMBIA	BOLIVAR	CARTAGENA	NO	SI	POSITIVO
1618	2020-05-31 23:59:44	mayo	CC	INFLUENZA HUMANA POR VIRUS NUEVO	HOSPITAL INFANTIL NAPOLEON FRANCO PAREJA	39	F	VIVO	COOMEVA EPS SA	COLOMBIA	BOLIVAR	CARTAGENA	SI	SI	NEGATIVO
1619	2020-05-31 23:59:44	mayo	CC	INFLUENZA HUMANA POR VIRUS NUEVO	IPS CUIDADO SEGURO EN CASA SA	6	F	VIVO	NA	COLOMBIA	BOLIVAR	EL CARMEN DE BOLIVAR	NO	NO	NEGATIVO
1620	2020-06-02 23:59:44	junio	CC	Enfermedad Similar a Influenza Infección Respiratoria Aguda Grave (Vigilancia centinela)	CLINICA GENERAL DEL CARIBE SA	96	F	VIVO	NA	COLOMBIA	BOLIVAR	CARTAGENA	NO	NO	NEGATIVO
1621	2020-06-02 23:59:44	junio	TI	INFLUENZA HUMANA POR VIRUS NUEVO	EMPRESA SOCIAL DEL ESTADO HOSPITAL UNIVERSITARIO DEL CARIBE	13	F	VIVO	NA	COLOMBIA	BOLIVAR	VILLANUEVA	NO	NO	NEGATIVO
1622	2020-06-02 23:59:44	junio	CC	INFLUENZA HUMANA POR VIRUS NUEVO	EMPRESA SOCIAL DEL ESTADO HOSPITAL UNIVERSITARIO DEL CARIBE	66	M	VIVO	NA	COLOMBIA	BOLIVAR	CARTAGENA	NO	SI	NEGATIVO
1623	2020-06-02 23:59:44	junio	TI	INFLUENZA HUMANA POR VIRUS NUEVO	CENTRO MEDICO BUENOS AIRES LTDA	11	M	VIVO	COOMEVA EPS SA	COLOMBIA	BOLIVAR	CARTAGENA	NO	SI	NEGATIVO
1624	2020-06-02 23:59:44	junio	CC	INFLUENZA HUMANA POR VIRUS NUEVO	CENTRO MEDICO BUENOS AIRES LTDA	37	M	VIVO	COOMEVA EPS SA	COLOMBIA	BOLIVAR	CARTAGENA	NO	SI	NEGATIVO
1625	2020-06-02 23:59:44	junio	CC	INFLUENZA HUMANA POR VIRUS NUEVO	CENTRO MEDICO BUENOS AIRES LTDA	27	F	VIVO	COOMEVA EPS SA	COLOMBIA	BOLIVAR	CARTAGENA	NO	SI	NEGATIVO
1626	2020-06-02 23:59:44	junio	CC	INFLUENZA HUMANA POR VIRUS NUEVO	CENTRO MEDICO BUENOS AIRES LTDA	26	M	VIVO	NA	COLOMBIA	BOLIVAR	CARTAGENA	NO	SI	NEGATIVO
1627	2020-06-02 23:59:44	junio	CC	INFLUENZA HUMANA POR VIRUS NUEVO	CENTRO MEDICO BUENOS AIRES LTDA	22	M	VIVO	NUEVA EPS	COLOMBIA	BOLIVAR	ARJONA	NO	SI	NEGATIVO
1628	2020-06-02 23:59:44	junio	CC	INFLUENZA HUMANA POR VIRUS NUEVO	CENTRO MEDICO BUENOS AIRES LTDA	60	M	VIVO	NA	COLOMBIA	BOLIVAR	TURBACO	NO	NO	NEGATIVO
1629	2020-06-02 23:59:44	junio	CC	INFLUENZA HUMANA POR VIRUS NUEVO	CENTRO MEDICO BUENOS AIRES LTDA	50	M	VIVO	NUEVA EPS	COLOMBIA	BOLIVAR	CARTAGENA	NO	NO	NEGATIVO
1630	2020-06-02 23:59:44	junio	CC	INFLUENZA HUMANA POR VIRUS NUEVO	CENTRO MEDICO BUENOS AIRES LTDA	29	M	VIVO	NUEVA EPS	COLOMBIA	BOLIVAR	CARTAGENA	NO	SI	NEGATIVO
1631	2020-06-02 23:59:44	junio	CC	INFLUENZA HUMANA POR VIRUS NUEVO	CUIDADOSEGURO EN CASA IPS	31	M	VIVO	NA	COLOMBIA	BOLIVAR	CARTAGENA	NO	NO	NEGATIVO
1632	2020-06-02 23:59:44	junio	CC	INFLUENZA HUMANA POR VIRUS NUEVO	CUIDADOSEGURO EN CASA IPS	56	M	VIVO	COOMEVA EPS SA	COLOMBIA	BOLIVAR	CARTAGENA	NO	SI	NEGATIVO
1633	2020-06-02 23:59:44	junio	CC	INFLUENZA HUMANA POR VIRUS NUEVO	CUIDADOSEGURO EN CASA IPS	55	M	VIVO	COOMEVA EPS SA	COLOMBIA	BOLIVAR	CARTAGENA	NO	SI	NEGATIVO
1634	2020-06-02 23:59:44	junio	CC	INFLUENZA HUMANA POR VIRUS NUEVO	CUIDADOSEGURO EN CASA IPS	44	F	VIVO	NA	COLOMBIA	BOLIVAR	CARTAGENA	SI	SI	NEGATIVO
1635	2020-06-02 23:59:44	junio	CC	INFLUENZA HUMANA POR VIRUS NUEVO	CUIDADOSEGURO EN CASA IPS	58	F	VIVO	NA	COLOMBIA	BOLIVAR	CARTAGENA	NO	NO	NEGATIVO
1636	2020-06-02 23:59:44	junio	RC	INFLUENZA HUMANA POR VIRUS NUEVO	CUIDADOSEGURO EN CASA IPS	5	F	VIVO	NA	COLOMBIA	BOLIVAR	CARTAGENA	NO	NO	POSITIVO
1637	2020-06-02 23:59:44	junio	RC	INFLUENZA HUMANA POR VIRUS NUEVO	CUIDADOSEGURO EN CASA IPS	4	M	VIVO	NA	COLOMBIA	BOLIVAR	SAN JUAN NEPOMUCENO	NO	NO	NEGATIVO
1638	2020-06-01 23:59:44	junio	CC	INFLUENZA HUMANA POR VIRUS NUEVO	EMPRESA SOCIAL DEL ESTADO HOSPITAL UNIVERSITARIO DE LA SAMARITANA	47	M	VIVO	COOMEVA EPS SA	COLOMBIA	BOLIVAR	SANTA ROSA	NO	SI	NEGATIVO
1639	2020-06-01 23:59:44	junio	CC	Enfermedad Similar a Influenza Infección Respiratoria Aguda Grave (Vigilancia centinela)	CENTRO MEDICO CRECER	90	M	VIVO	NA	COLOMBIA	BOLIVAR	CARTAGENA	NO	NO	NEGATIVO
1640	2020-06-01 23:59:44	junio	CC	INFLUENZA HUMANA POR VIRUS NUEVO	BIENESTAR IPS S.A.S.	31	M	VIVO	NUEVA EPS	COLOMBIA	BOLIVAR	CARTAGENA	NO	NO	NEGATIVO
1641	2020-06-01 23:59:44	junio	TI	INFLUENZA HUMANA POR VIRUS NUEVO	IPS CUIDADO SEGURO EN CASA SA	9	M	VIVO	NA	COLOMBIA	BOLIVAR	CARTAGENA	NO	SI	POSITIVO
1642	2020-06-01 23:59:44	junio	CC	INFLUENZA HUMANA POR VIRUS NUEVO	ESE HOSPITAL LOCAL TURBACO	46	F	VIVO	COOMEVA EPS SA	COLOMBIA	BOLIVAR	CARTAGENA	NO	SI	NEGATIVO
1643	2020-06-01 23:59:44	junio	CC	INFLUENZA HUMANA POR VIRUS NUEVO	CENTRO MEDICO CRECER	62	F	VIVO	NA	COLOMBIA	BOLIVAR	MARIA LA BAJA	NO	SI	NEGATIVO
1644	2020-06-01 23:59:44	junio	CC	INFLUENZA HUMANA POR VIRUS NUEVO	SOCIEDAD SAN JOSE DE TORICES S.A	75	F	VIVO	NA	COLOMBIA	BOLIVAR	CARTAGENA	NO	NO	POSITIVO
1645	2020-06-01 23:59:44	junio	CC	INFLUENZA HUMANA POR VIRUS NUEVO	CLINICA HIGEA IPS S.A.	66	M	VIVO	COOMEVA EPS SA	COLOMBIA	BOLIVAR	CARTAGENA	NO	NO	NEGATIVO
1646	2020-06-01 23:59:44	junio	CC	INFLUENZA HUMANA POR VIRUS NUEVO	IPS FUNDACION COOSALUD	74	M	VIVO	NA	COLOMBIA	BOLIVAR	CARTAGENA	NO	NO	NEGATIVO
1647	2020-06-01 23:59:44	junio	CC	INFLUENZA HUMANA POR VIRUS NUEVO	ESE HOSPITAL LOCAL TURBACO	65	M	VIVO	NA	COLOMBIA	BOLIVAR	TURBACO	NO	NO	NEGATIVO
1648	2020-06-01 23:59:44	junio	CC	INFLUENZA HUMANA POR VIRUS NUEVO	ESE HOSPITAL LOCAL TURBACO	24	M	VIVO	NA	COLOMBIA	BOLIVAR	TURBACO	SI	NO	NEGATIVO
1649	2020-06-01 23:59:44	junio	CC	INFLUENZA HUMANA POR VIRUS NUEVO	EMPRESA SOCIAL DEL ESTADO HOSPITAL LA DIVINA MISER	28	F	VIVO	NA	COLOMBIA	BOLIVAR	MAGANGUE	SI	SI	NEGATIVO
1650	2020-06-01 23:59:44	junio	CC	INFLUENZA HUMANA POR VIRUS NUEVO	EMPRESA SOCIAL DEL ESTADO HOSPITAL LA DIVINA MISER	26	F	VIVO	NA	COLOMBIA	BOLIVAR	MAGANGUE	SI	NO	NEGATIVO
1651	2020-06-01 23:59:44	junio	CC	INFLUENZA HUMANA POR VIRUS NUEVO	EMPRESA SOCIAL DEL ESTADO HOSPITAL UNIVERSITARIO DE LA SAMARITANA	46	F	VIVO	NA	COLOMBIA	BOLIVAR	CARTAGENA	SI	NO	NEGATIVO
1652	2020-06-01 23:59:44	junio	CC	INFLUENZA HUMANA POR VIRUS NUEVO	EMPRESA SOCIAL DEL ESTADO HOSPITAL UNIVERSITARIO DE LA SAMARITANA	42	F	VIVO	NA	COLOMBIA	BOLIVAR	CARTAGENA	SI	NO	NEGATIVO
1653	2020-06-01 23:59:44	junio	CC	INFLUENZA HUMANA POR VIRUS NUEVO	EMPRESA SOCIAL DEL ESTADO HOSPITAL UNIVERSITARIO DE LA SAMARITANA	69	F	VIVO	NA	COLOMBIA	BOLIVAR	CARTAGENA	NO	NO	POSITIVO
1654	2020-06-01 23:59:44	junio	CC	INFECCION RESPIRATORIA AGUDA GRAVE IRAG INUSITADA	CLINICA BLAS DE LEZO SA	56	M	VIVO	NA	COLOMBIA	BOLIVAR	CARTAGENA	NO	NO	POSITIVO
1655	2020-06-01 23:59:44	junio	CC	INFLUENZA HUMANA POR VIRUS NUEVO	INNOVACION EN CUIDADO AMBULATORIO Y DOMICILIARIO I	51	F	VIVO	COOMEVA EPS SA	COLOMBIA	BOLIVAR	CARTAGENA	SI	SI	NEGATIVO
1656	2020-06-01 23:59:44	junio	CC	INFLUENZA HUMANA POR VIRUS NUEVO	INNOVACION EN CUIDADO AMBULATORIO Y DOMICILIARIO I	25	M	VIVO	NA	COLOMBIA	BOLIVAR	CARTAGENA	NO	SI	POSITIVO
1657	2020-06-01 23:59:44	junio	CC	INFLUENZA HUMANA POR VIRUS NUEVO	HOSPITAL NAVAL DE CARTAGENA	66	M	VIVO	COOMEVA EPS SA	COLOMBIA	BOLIVAR	CARTAGENA	NO	SI	NEGATIVO
1658	2020-06-01 23:59:44	junio	TI	INFLUENZA HUMANA POR VIRUS NUEVO	MEDICINA EN CASA S.A.S.	12	F	VIVO	NA	COLOMBIA	BOLIVAR	CARTAGENA	NO	SI	NEGATIVO
1659	2020-06-03 23:59:44	junio	CC	INFLUENZA HUMANA POR VIRUS NUEVO	IPS CUIDADO SEGURO EN CASA SA	54	F	VIVO	NA	COLOMBIA	BOLIVAR	CARTAGENA	NO	NO	NEGATIVO
1660	2020-06-03 23:59:44	junio	CC	INFLUENZA HUMANA POR VIRUS NUEVO	IPS FUNDACION COOSALUD	41	M	VIVO	NA	COLOMBIA	BOLIVAR	CLEMENCIA	NO	NO	NEGATIVO
1661	2020-06-03 23:59:44	junio	CC	INFLUENZA HUMANA POR VIRUS NUEVO	IPS CUIDADO SEGURO EN CASA SA	61	M	VIVO	COOMEVA EPS SA	COLOMBIA	BOLIVAR	CARTAGENA	NO	NO	NEGATIVO
1662	2020-06-03 23:59:44	junio	CC	INFLUENZA HUMANA POR VIRUS NUEVO	IPS CUIDADO SEGURO EN CASA SA	30	M	VIVO	NA	COLOMBIA	BOLIVAR	CARTAGENA	NO	NO	NEGATIVO
1663	2020-06-03 23:59:44	junio	CC	INFLUENZA HUMANA POR VIRUS NUEVO	IPS CUIDADO SEGURO EN CASA SA	39	F	VIVO	NA	COLOMBIA	BOLIVAR	CARTAGENA	NO	SI	NEGATIVO
1664	2020-06-03 23:59:44	junio	CC	INFLUENZA HUMANA POR VIRUS NUEVO	IPS CUIDADO SEGURO EN CASA SA	21	F	VIVO	NA	COLOMBIA	BOLIVAR	CARTAGENA	NO	SI	NEGATIVO
1665	2020-06-03 23:59:44	junio	CC	INFLUENZA HUMANA POR VIRUS NUEVO	IPS CUIDADO SEGURO EN CASA SA	25	M	VIVO	NA	COLOMBIA	BOLIVAR	CARTAGENA	NO	SI	NEGATIVO
1666	2020-06-03 23:59:44	junio	CC	INFLUENZA HUMANA POR VIRUS NUEVO	IPS CUIDADO SEGURO EN CASA SA	52	F	VIVO	COOMEVA EPS SA	COLOMBIA	BOLIVAR	CARTAGENA	NO	SI	NEGATIVO
1667	2020-06-03 23:59:44	junio	CC	INFLUENZA HUMANA POR VIRUS NUEVO	IPS CUIDADO SEGURO EN CASA SA	51	F	VIVO	NUEVA EPS	COLOMBIA	BOLIVAR	CARTAGENA	NO	NO	NEGATIVO
1668	2020-06-03 23:59:44	junio	CC	INFLUENZA HUMANA POR VIRUS NUEVO	IPS CUIDADO SEGURO EN CASA SA	49	M	VIVO	NA	COLOMBIA	BOLIVAR	CARTAGENA	NO	SI	NEGATIVO
1669	2020-06-03 23:59:44	junio	CC	INFLUENZA HUMANA POR VIRUS NUEVO	IPS FUNDACION COOSALUD	86	M	VIVO	NA	COLOMBIA	BOLIVAR	CARTAGENA	NO	NO	POSITIVO
1670	2020-06-03 23:59:44	junio	RC	INFLUENZA HUMANA POR VIRUS NUEVO	IPS FUNDACION COOSALUD	3	M	VIVO	NA	COLOMBIA	BOLIVAR	SANTA ROSA	NO	SI	POSITIVO
1671	2020-06-03 23:59:44	junio	TI	INFLUENZA HUMANA POR VIRUS NUEVO	IPS FUNDACION COOSALUD	9	M	VIVO	NA	COLOMBIA	BOLIVAR	SANTA ROSA	NO	SI	NEGATIVO
1672	2020-06-03 23:59:44	junio	CC	INFLUENZA HUMANA POR VIRUS NUEVO	IPS CUIDADO SEGURO EN CASA SA	29	F	VIVO	NA	COLOMBIA	BOLIVAR	CARTAGENA	NO	NO	NEGATIVO
1673	2020-06-03 23:59:44	junio	CC	INFLUENZA HUMANA POR VIRUS NUEVO	IPS CUIDADO SEGURO EN CASA SA	27	M	VIVO	NUEVA EPS	COLOMBIA	BOLIVAR	CARTAGENA	NO	NO	NEGATIVO
1674	2020-06-03 23:59:44	junio	CC	INFLUENZA HUMANA POR VIRUS NUEVO	IPS CUIDADO SEGURO EN CASA SA	58	M	VIVO	NUEVA EPS	COLOMBIA	BOLIVAR	CARTAGENA	NO	SI	NEGATIVO
1675	2020-06-03 23:59:44	junio	CC	INFLUENZA HUMANA POR VIRUS NUEVO	SALUD Y BIENESTAR DEL CARIBEIPS SA	13	M	VIVO	NA	COLOMBIA	BOLIVAR	CARTAGENA	NO	SI	NEGATIVO
1676	2020-06-03 23:59:44	junio	CC	INFLUENZA HUMANA POR VIRUS NUEVO	Health Cars SAS	41	F	VIVO	NA	COLOMBIA	BOLIVAR	ARJONA	NO	SI	NEGATIVO
1677	2020-06-03 23:59:44	junio	CC	INFLUENZA HUMANA POR VIRUS NUEVO	Health Cars SAS	69	F	VIVO	NA	COLOMBIA	BOLIVAR	CARTAGENA	NO	SI	POSITIVO
1678	2020-06-03 23:59:44	junio	CC	INFLUENZA HUMANA POR VIRUS NUEVO	Health Cars SAS	50	F	VIVO	NA	COLOMBIA	BOLIVAR	CARTAGENA	NO	NO	NEGATIVO
1679	2020-06-03 23:59:44	junio	CC	INFLUENZA HUMANA POR VIRUS NUEVO	Health Cars SAS	42	M	VIVO	NA	COLOMBIA	BOLIVAR	CARTAGENA	NO	NO	NEGATIVO
1680	2020-06-03 23:59:44	junio	CC	INFLUENZA HUMANA POR VIRUS NUEVO	Health Cars SAS	53	M	VIVO	NA	COLOMBIA	BOLIVAR	CARTAGENA	NO	NO	NEGATIVO
1681	2020-06-03 23:59:44	junio	CC	INFLUENZA HUMANA POR VIRUS NUEVO	Health Cars SAS	60	M	VIVO	NA	COLOMBIA	BOLIVAR	CLEMENCIA	NO	NO	NEGATIVO
1682	2020-06-03 23:59:44	junio	CC	INFLUENZA HUMANA POR VIRUS NUEVO	IPS FUNDACION COOSALUD	59	M	VIVO	NA	COLOMBIA	BOLIVAR	CARTAGENA	NO	NO	NEGATIVO
1683	2020-06-03 23:59:44	junio	CC	INFLUENZA HUMANA POR VIRUS NUEVO	ESEO HOSPITAL LOCAL CARTAGENA DE INDIAS	40	F	VIVO	COOMEVA EPS SA	COLOMBIA	BOLIVAR	CARTAGENA	SI	NO	NEGATIVO
1684	2020-06-04 23:59:44	junio	CC	INFECCION RESPIRATORIA AGUDA GRAVE IRAG INUSITADA	ESE HOSPITAL LOCAL SANTA ROSA DE LIMA	47	M	VIVO	COOMEVA EPS SA	COLOMBIA	BOLIVAR	SANTA ROSA	NO	NO	NEGATIVO
1685	2020-06-04 23:59:44	junio	CC	INFLUENZA HUMANA POR VIRUS NUEVO	SALUD Y BIENESTAR DEL CARIBEIPS SA	30	M	VIVO	COOSALUD ESSC	COLOMBIA	BOLIVAR	CARTAGENA	NO	NO	NEGATIVO
1686	2020-06-04 23:59:44	junio	CC	INFLUENZA HUMANA POR VIRUS NUEVO	Health Cars SAS	31	M	VIVO	FAMISANAR EPS LTDA	COLOMBIA	BOLIVAR	CARTAGENA	SI	SI	NEGATIVO
1687	2020-06-04 23:59:44	junio	CC	INFLUENZA HUMANA POR VIRUS NUEVO	SERVICIOS SALUD IPS SURA SURAMERICANA	2	F	VIVO	NA	COLOMBIA	BOLIVAR	CARTAGENA	NO	SI	POSITIVO
1688	2020-06-04 23:59:44	junio	CC	INFLUENZA HUMANA POR VIRUS NUEVO	CENTRO MEDICO BUENOS AIRES LTDA	41	M	VIVO	COOMEVA EPS SA	COLOMBIA	BOLIVAR	CARTAGENA	NO	SI	NEGATIVO
1689	2020-06-04 23:59:44	junio	TI	INFLUENZA HUMANA POR VIRUS NUEVO	CENTRO MEDICO BUENOS AIRES LTDA	14	F	VIVO	NUEVA EPS	COLOMBIA	BOLIVAR	CARTAGENA	NO	NO	NEGATIVO
1690	2020-06-04 23:59:44	junio	CC	INFLUENZA HUMANA POR VIRUS NUEVO	CENTRO MEDICO BUENOS AIRES LTDA	44	M	VIVO	NA	COLOMBIA	BOLIVAR	CARTAGENA	NO	NO	NEGATIVO
1691	2020-06-04 23:59:44	junio	CC	INFLUENZA HUMANA POR VIRUS NUEVO	CENTRO MEDICO BUENOS AIRES LTDA	78	M	VIVO	NA	COLOMBIA	BOLIVAR	CARTAGENA	NO	SI	NEGATIVO
1692	2020-06-04 23:59:44	junio	CC	INFLUENZA HUMANA POR VIRUS NUEVO	CENTRO MEDICO CRECER	69	F	VIVO	NA	COLOMBIA	BOLIVAR	CARTAGENA	NO	NO	NEGATIVO
1693	2020-06-04 23:59:44	junio	CC	INFLUENZA HUMANA POR VIRUS NUEVO	SERVICIOS SALUD IPS SURA SURAMERICANA	30	M	VIVO	NA	COLOMBIA	BOLIVAR	CARTAGENA	NO	NO	NEGATIVO
1694	2020-06-04 23:59:44	junio	TI	INFLUENZA HUMANA POR VIRUS NUEVO	SERVICIOS SALUD IPS SURA SURAMERICANA	12	M	VIVO	NA	COLOMBIA	BOLIVAR	CARTAGENA	NO	SI	NEGATIVO
1695	2020-06-04 23:59:44	junio	CC	INFLUENZA HUMANA POR VIRUS NUEVO	ESE HOSPITAL LOCAL SANTA ROSA DE LIMA	90	F	VIVO	NUEVA EPS	COLOMBIA	BOLIVAR	SANTA ROSA	NO	NO	POSITIVO
1696	2020-06-04 23:59:44	junio	CC	INFLUENZA HUMANA POR VIRUS NUEVO	ESE HOSPITAL NUESTRA SEÑORA DEL CARMEN	28	M	VIVO	NA	COLOMBIA	BOLIVAR	EL CARMEN DE BOLIVAR	NO	NO	POSITIVO
1697	2020-06-04 23:59:44	junio	CC	INFLUENZA HUMANA POR VIRUS NUEVO	IPS CUIDADO SEGURO EN CASA SA	20	F	VIVO	NA	COLOMBIA	BOLIVAR	CARTAGENA	NO	NO	NEGATIVO
1698	2020-06-04 23:59:44	junio	CC	INFLUENZA HUMANA POR VIRUS NUEVO	CENTRO MEDICO BUENOS AIRES LTDA	35	M	VIVO	COOMEVA EPS SA	COLOMBIA	BOLIVAR	CARTAGENA	NO	NO	NEGATIVO
1699	2020-06-04 23:59:44	junio	CC	INFLUENZA HUMANA POR VIRUS NUEVO	IPS CUIDADO SEGURO EN CASA SA	28	F	VIVO	NA	COLOMBIA	BOLIVAR	CARTAGENA	NO	SI	NEGATIVO
1700	2020-06-04 23:59:44	junio	CC	INFLUENZA HUMANA POR VIRUS NUEVO	COOMEVA MEDICINA PREPAGADA	20	F	VIVO	NA	COLOMBIA	BOLIVAR	CARTAGENA	NO	SI	NEGATIVO
1701	2020-06-04 23:59:44	junio	CC	INFLUENZA HUMANA POR VIRUS NUEVO	COOMEVA MEDICINA PREPAGADA	47	F	VIVO	NA	COLOMBIA	BOLIVAR	CARTAGENA	NO	SI	NEGATIVO
1702	2020-06-04 23:59:44	junio	RC	INFLUENZA HUMANA POR VIRUS NUEVO	IPS CUIDADO SEGURO EN CASA SA	1	F	VIVO	NA	COLOMBIA	BOLIVAR	CARTAGENA	NO	SI	NEGATIVO
1703	2020-06-04 23:59:44	junio	CC	INFLUENZA HUMANA POR VIRUS NUEVO	SALUD Y BIENESTAR DEL CARIBEIPS SA	48	F	VIVO	NA	COLOMBIA	BOLIVAR	CARTAGENA	NO	NO	NEGATIVO
1704	2020-06-04 23:59:44	junio	CC	INFLUENZA HUMANA POR VIRUS NUEVO	SALUD Y BIENESTAR DEL CARIBEIPS SA	26	F	VIVO	NA	COLOMBIA	BOLIVAR	CARTAGENA	NO	NO	NEGATIVO
1705	2020-06-04 23:59:44	junio	CC	INFLUENZA HUMANA POR VIRUS NUEVO	IPS CUIDADO SEGURO EN CASA SA	42	M	VIVO	NA	COLOMBIA	BOLIVAR	TURBANA	NO	NO	NEGATIVO
1706	2020-06-04 23:59:44	junio	CC	INFLUENZA HUMANA POR VIRUS NUEVO	IPS CUIDADO SEGURO EN CASA SA	8	M	VIVO	NA	COLOMBIA	BOLIVAR	TURBANA	NO	NO	NEGATIVO
1707	2020-06-04 23:59:44	junio	CC	INFLUENZA HUMANA POR VIRUS NUEVO	IPS FUNDACION COOSALUD	43	M	VIVO	NUEVA EPS	COLOMBIA	BOLIVAR	CARTAGENA	NO	NO	NEGATIVO
1708	2020-06-04 23:59:44	junio	CE	INFLUENZA HUMANA POR VIRUS NUEVO	IPS FUNDACION COOSALUD	37	M	VIVO	NA	COLOMBIA	BOLIVAR	CARTAGENA	NO	NO	NEGATIVO
1709	2020-06-04 23:59:44	junio	CC	INFLUENZA HUMANA POR VIRUS NUEVO	Health Cars SAS	32	F	VIVO	NA	COLOMBIA	BOLIVAR	CARTAGENA	NO	NO	NEGATIVO
1710	2020-06-05 23:59:44	junio	CC	INFLUENZA HUMANA POR VIRUS NUEVO	CAMINOS IPS S.A.S	43	M	VIVO	COOMEVA EPS SA	COLOMBIA	BOLIVAR	CARTAGENA	NO	SI	NEGATIVO
1711	2020-06-05 23:59:44	junio	RC	INFLUENZA HUMANA POR VIRUS NUEVO	CAMINOS IPS S.A.S	5	M	VIVO	NA	COLOMBIA	BOLIVAR	SANTA ROSA	NO	NO	NEGATIVO
1712	2020-06-05 23:59:44	junio	CC	INFLUENZA HUMANA POR VIRUS NUEVO	CAMINOS IPS S.A.S	45	M	VIVO	NA	COLOMBIA	BOLIVAR	CARTAGENA	NO	NO	NEGATIVO
1713	2020-06-05 23:59:44	junio	CC	INFLUENZA HUMANA POR VIRUS NUEVO	CAMINOS IPS S.A.S	42	M	VIVO	NA	COLOMBIA	BOLIVAR	CARTAGENA	NO	NO	NEGATIVO
1714	2020-06-05 23:59:44	junio	CC	INFLUENZA HUMANA POR VIRUS NUEVO	CAMINOS IPS S.A.S	50	F	VIVO	NA	COLOMBIA	BOLIVAR	CARTAGENA	NO	SI	NEGATIVO
1715	2020-06-05 23:59:44	junio	CC	INFLUENZA HUMANA POR VIRUS NUEVO	CAMINOS IPS S.A.S	26	M	VIVO	NA	COLOMBIA	BOLIVAR	CARTAGENA	NO	NO	NEGATIVO
1716	2020-06-05 23:59:44	junio	RC	INFLUENZA HUMANA POR VIRUS NUEVO	CAMINOS IPS S.A.S	1	M	VIVO	NA	COLOMBIA	BOLIVAR	CARTAGENA	NO	SI	NEGATIVO
1717	2020-06-05 23:59:44	junio	CC	INFLUENZA HUMANA POR VIRUS NUEVO	CAMINOS IPS S.A.S	44	F	VIVO	NA	COLOMBIA	BOLIVAR	CARTAGENA	NO	SI	NEGATIVO
1718	2020-06-05 23:59:44	junio	CC	Enfermedad Similar a Influenza Infección Respiratoria Aguda Grave (Vigilancia centinela)	CAMINOS IPS S.A.S	37	F	VIVO	NA	COLOMBIA	BOLIVAR	CARTAGENA	NO	NO	NEGATIVO
1719	2020-06-05 23:59:44	junio	CC	INFLUENZA HUMANA POR VIRUS NUEVO	CAMINOS IPS S.A.S	25	M	VIVO	NA	COLOMBIA	BOLIVAR	CARTAGENA	NO	SI	NEGATIVO
1720	2020-06-05 23:59:44	junio	CC	INFLUENZA HUMANA POR VIRUS NUEVO	CAMINOS IPS S.A.S	35	M	VIVO	COOMEVA EPS SA	COLOMBIA	BOLIVAR	CARTAGENA	SI	SI	NEGATIVO
1721	2020-06-05 23:59:44	junio	TI	INFLUENZA HUMANA POR VIRUS NUEVO	CAMINOS IPS S.A.S	8	M	VIVO	NA	COLOMBIA	BOLIVAR	CARTAGENA	NO	NO	NEGATIVO
1722	2020-06-05 23:59:44	junio	CC	INFLUENZA HUMANA POR VIRUS NUEVO	CAMINOS IPS S.A.S	42	F	VIVO	NUEVA EPS	COLOMBIA	BOLIVAR	CARTAGENA	SI	SI	NEGATIVO
1723	2020-06-05 23:59:44	junio	CC	INFLUENZA HUMANA POR VIRUS NUEVO	MEDICINA EN CASA S.A.S.	42	F	VIVO	NA	COLOMBIA	BOLIVAR	ARJONA	SI	SI	NEGATIVO
1724	2020-06-05 23:59:44	junio	CC	INFLUENZA HUMANA POR VIRUS NUEVO	MEDICINA EN CASA S.A.S.	33	F	VIVO	NA	COLOMBIA	BOLIVAR	ARJONA	NO	NO	NEGATIVO
1725	2020-06-05 23:59:44	junio	CC	INFLUENZA HUMANA POR VIRUS NUEVO	MEDICINA EN CASA S.A.S.	53	F	VIVO	NA	COLOMBIA	BOLIVAR	ARJONA	NO	NO	NEGATIVO
1726	2020-06-05 23:59:44	junio	CC	INFLUENZA HUMANA POR VIRUS NUEVO	MEDICINA EN CASA S.A.S.	35	M	VIVO	NUEVA EPS	COLOMBIA	BOLIVAR	CARTAGENA	NO	NO	NEGATIVO
1727	2020-06-05 23:59:44	junio	CC	INFLUENZA HUMANA POR VIRUS NUEVO	MEDICINA EN CASA S.A.S.	76	F	VIVO	NUEVA EPS	COLOMBIA	BOLIVAR	CARTAGENA	NO	NO	NEGATIVO
1728	2020-06-05 23:59:44	junio	CC	INFLUENZA HUMANA POR VIRUS NUEVO	HOSPITAL EN CASA S.A	64	M	VIVO	COOMEVA EPS SA	COLOMBIA	BOLIVAR	CARTAGENA	NO	NO	NEGATIVO
1729	2020-06-06 23:59:44	junio	CC	INFLUENZA HUMANA POR VIRUS NUEVO	CENTRO MEDICO BUENOS AIRES LTDA	37	M	VIVO	NUEVA EPS	COLOMBIA	BOLIVAR	CARTAGENA	NO	SI	NEGATIVO
1730	2020-06-06 23:59:44	junio	CC	INFLUENZA HUMANA POR VIRUS NUEVO	SALUD Y BIENESTAR DEL CARIBEIPS SA	47	M	VIVO	COOPERATIVA DE SALUD Y DESARROLLO INTEGRAL ZONA SUR ORIENTAL DE CARTAGENA -COOSALUD	COLOMBIA	BOLIVAR	CARTAGENA	NO	SI	NEGATIVO
1731	2020-06-06 23:59:44	junio	CC	INFLUENZA HUMANA POR VIRUS NUEVO	Health Cars SAS	39	M	VIVO	SALUD TOTAL SA EPS	COLOMBIA	BOLIVAR	CARTAGENA	SI	SI	NEGATIVO
1732	2020-06-06 23:59:44	junio	CC	INFLUENZA HUMANA POR VIRUS NUEVO	IPS CUIDADO SEGURO EN CASA SA	44	F	VIVO	MUTUAL SER ESS	COLOMBIA	BOLIVAR	CARTAGENA	NO	SI	NEGATIVO
1733	2020-06-06 23:59:44	junio	CC	INFLUENZA HUMANA POR VIRUS NUEVO	Health Cars SAS	31	M	VIVO	NA	COLOMBIA	BOLIVAR	CARTAGENA	NO	NO	NEGATIVO
1734	2020-06-06 23:59:44	junio	CC	INFLUENZA HUMANA POR VIRUS NUEVO	IPS CUIDADO SEGURO EN CASA SA	82	M	VIVO	NUEVA EPS	COLOMBIA	BOLIVAR	CARTAGENA	NO	NO	NEGATIVO
1735	2020-06-06 23:59:44	junio	CC	INFLUENZA HUMANA POR VIRUS NUEVO	CLINICA MADRE BERNARDA COMUNIDAD DE HERMANAS FRANC	61	F	VIVO	NA	COLOMBIA	BOLIVAR	CARTAGENA	NO	NO	POSITIVO
1736	2020-06-06 23:59:44	junio	CC	INFLUENZA HUMANA POR VIRUS NUEVO	CLINICA CARTAGENA DEL MAR SA REV	61	F	VIVO	NA	COLOMBIA	BOLIVAR	MAGANGUE	NO	NO	NEGATIVO
1737	2020-06-06 23:59:44	junio	CC	INFLUENZA HUMANA POR VIRUS NUEVO	DUMIAN MEDICAL SAS CLINICA DEL BOSQUE	77	M	VIVO	NUEVA EPS	COLOMBIA	BOLIVAR	CARTAGENA	NO	NO	NEGATIVO
1738	2020-06-06 23:59:44	junio	CC	INFLUENZA HUMANA POR VIRUS NUEVO	EMPRESA SOCIAL DEL ESTADO HOSPITAL UNIVERSITARIO DEL CARIBE	52	M	VIVO	NA	COLOMBIA	BOLIVAR	CARTAGENA	NO	NO	NEGATIVO
1739	2020-06-06 23:59:44	junio	CC	INFLUENZA HUMANA POR VIRUS NUEVO	CENTRO MEDICO BUENOS AIRES LTDA	46	M	VIVO	COOMEVA EPS SA	COLOMBIA	BOLIVAR	CARTAGENA	NO	NO	NEGATIVO
1740	2020-06-06 23:59:44	junio	CC	INFLUENZA HUMANA POR VIRUS NUEVO	CENTRO MEDICO BUENOS AIRES LTDA	55	F	VIVO	COOMEVA EPS SA	COLOMBIA	BOLIVAR	CARTAGENA	SI	SI	NEGATIVO
1741	2020-06-06 23:59:44	junio	CC	INFLUENZA HUMANA POR VIRUS NUEVO	CENTRO MEDICO BUENOS AIRES LTDA	12	F	VIVO	NA	COLOMBIA	BOLIVAR	CARTAGENA	NO	NO	NEGATIVO
1742	2020-06-06 23:59:44	junio	CC	INFLUENZA HUMANA POR VIRUS NUEVO	CENTRO MEDICO BUENOS AIRES LTDA	41	M	VIVO	COOMEVA EPS SA	COLOMBIA	BOLIVAR	CARTAGENA	NO	SI	NEGATIVO
1743	2020-06-06 23:59:44	junio	CC	INFLUENZA HUMANA POR VIRUS NUEVO	HOSPITAL NAVAL DE CARTAGENA	19	M	VIVO	NA	COLOMBIA	BOLIVAR	CARTAGENA	NO	SI	NEGATIVO
1744	2020-06-06 23:59:44	junio	CC	INFLUENZA HUMANA POR VIRUS NUEVO	SALUD Y BIENESTAR DEL CARIBEIPS SA	56	M	VIVO	NA	COLOMBIA	BOLIVAR	CARTAGENA	NO	SI	NEGATIVO
1745	2020-06-06 23:59:44	junio	TI	INFLUENZA HUMANA POR VIRUS NUEVO	SALUD Y BIENESTAR DEL CARIBEIPS SA	14	F	VIVO	NA	COLOMBIA	BOLIVAR	CARTAGENA	NO	SI	NEGATIVO
1746	2020-06-06 23:59:44	junio	CC	INFLUENZA HUMANA POR VIRUS NUEVO	SERVICIOS SALUD IPS SURA SURAMERICANA	19	M	VIVO	NA	COLOMBIA	BOLIVAR	TURBACO	NO	SI	NEGATIVO
1747	2020-06-06 23:59:44	junio	CC	INFLUENZA HUMANA POR VIRUS NUEVO	IPS CUIDADO SEGURO EN CASA SA	68	F	VIVO	NA	COLOMBIA	BOLIVAR	CARTAGENA	NO	SI	NEGATIVO
1748	2020-06-06 23:59:44	junio	CC	INFLUENZA HUMANA POR VIRUS NUEVO	EMPRESA SOCIAL DEL ESTADO HOSPITAL UNIVERSITARIO DEL CARIBE	65	M	VIVO	COOMEVA EPS SA	COLOMBIA	BOLIVAR	CARTAGENA	SI	SI	NEGATIVO
1749	2020-06-06 23:59:44	junio	CC	INFLUENZA HUMANA POR VIRUS NUEVO	EMPRESA SOCIAL DEL ESTADO HOSPITAL UNIVERSITARIO DEL CARIBE	29	F	VIVO	NA	COLOMBIA	BOLIVAR	CARTAGENA	SI	NO	NEGATIVO
1750	2020-06-06 23:59:44	junio	CC	INFLUENZA HUMANA POR VIRUS NUEVO	ESE HOSPITAL LOCAL TURBACO	37	M	VIVO	NUEVA EPS	COLOMBIA	BOLIVAR	TURBACO	SI	SI	POSITIVO
1751	2020-06-06 23:59:44	junio	CC	INFECCION RESPIRATORIA AGUDA GRAVE IRAG INUSITADA	GESTION SALUD	66	M	VIVO	NA	COLOMBIA	BOLIVAR	CARTAGENA	NO	NO	NEGATIVO
1752	2020-06-06 23:59:44	junio	CC	INFLUENZA HUMANA POR VIRUS NUEVO	SOCIEDAD SAN JOSE DE TORICES S.A	33	M	VIVO	NA	COLOMBIA	BOLIVAR	CARTAGENA	NO	NO	NEGATIVO
1753	2020-06-06 23:59:44	junio	CC	INFLUENZA HUMANA POR VIRUS NUEVO	IPS CUIDADO SEGURO EN CASA SA	57	M	VIVO	NUEVA EPS	COLOMBIA	BOLIVAR	CARTAGENA	NO	NO	NEGATIVO
1754	2020-06-06 23:59:44	junio	CC	INFLUENZA HUMANA POR VIRUS NUEVO	IPS CUIDADO SEGURO EN CASA SA	32	F	VIVO	NA	COLOMBIA	BOLIVAR	CARTAGENA	SI	SI	NEGATIVO
1755	2020-06-06 23:59:44	junio	CC	INFLUENZA HUMANA POR VIRUS NUEVO	IPS CUIDADO SEGURO EN CASA SA	33	F	VIVO	NA	COLOMBIA	BOLIVAR	CARTAGENA	NO	SI	NEGATIVO
1756	2020-06-06 23:59:44	junio	CC	INFLUENZA HUMANA POR VIRUS NUEVO	IPS CUIDADO SEGURO EN CASA SA	21	F	VIVO	NA	COLOMBIA	BOLIVAR	CARTAGENA	NO	SI	NEGATIVO
1757	2020-06-06 23:59:44	junio	CC	INFLUENZA HUMANA POR VIRUS NUEVO	IPS CUIDADO SEGURO EN CASA SA	15	F	VIVO	NA	COLOMBIA	BOLIVAR	SAN JACINTO	NO	NO	NEGATIVO
1758	2020-06-06 23:59:44	junio	CC	INFLUENZA HUMANA POR VIRUS NUEVO	IPS CUIDADO SEGURO EN CASA SA	22	F	VIVO	NA	COLOMBIA	BOLIVAR	CARTAGENA	NO	SI	NEGATIVO
1759	2020-06-06 23:59:44	junio	CC	INFLUENZA HUMANA POR VIRUS NUEVO	IPS CUIDADO SEGURO EN CASA SA	6	M	VIVO	NA	COLOMBIA	BOLIVAR	CARTAGENA	NO	SI	NEGATIVO
1760	2020-06-06 23:59:44	junio	CC	INFLUENZA HUMANA POR VIRUS NUEVO	IPS CUIDADO SEGURO EN CASA SA	36	M	VIVO	NA	COLOMBIA	BOLIVAR	CARTAGENA	NO	SI	NEGATIVO
1761	2020-06-06 23:59:44	junio	CC	INFLUENZA HUMANA POR VIRUS NUEVO	CLINICA LA ERMITA DE CARTAGENA	18	M	VIVO	COOMEVA EPS SA	COLOMBIA	BOLIVAR	CARTAGENA	NO	SI	NEGATIVO
1762	2020-06-06 23:59:44	junio	CC	INFLUENZA HUMANA POR VIRUS NUEVO	IPS CUIDADO SEGURO EN CASA SA	58	M	VIVO	NA	COLOMBIA	BOLIVAR	CARTAGENA	NO	NO	NEGATIVO
1763	2020-06-06 23:59:44	junio	CC	INFLUENZA HUMANA POR VIRUS NUEVO	CLINICA LA ERMITA DE CARTAGENA	62	F	VIVO	NUEVA EPS	COLOMBIA	BOLIVAR	CARTAGENA	NO	NO	NEGATIVO
1764	2020-06-06 23:59:44	junio	CC	INFLUENZA HUMANA POR VIRUS NUEVO	CLINICA LA ERMITA DE CARTAGENA	23	M	VIVO	NUEVA EPS	COLOMBIA	BOLIVAR	CARTAGENA	SI	SI	NEGATIVO
1765	2020-05-10 23:59:44	mayo	CC	INFLUENZA HUMANA POR VIRUS NUEVO	GESTION SALUD	56	F	VIVO	COOMEVA EPS SA	COLOMBIA	BOLIVAR	CARTAGENA	NO	NO	NEGATIVO
1766	2020-06-06 23:59:44	junio	CC	INFLUENZA HUMANA POR VIRUS NUEVO	ESE HOSPITAL LOCAL SAN JUAN NEPOMUCENO	23	F	VIVO	NA	COLOMBIA	BOLIVAR	SAN JUAN NEPOMUCENO	NO	SI	NEGATIVO
1767	2020-06-06 23:59:44	junio	CC	INFLUENZA HUMANA POR VIRUS NUEVO	CENTRO MEDICO BUENOS AIRES LTDA	32	M	VIVO	COOMEVA EPS SA	COLOMBIA	BOLIVAR	CARTAGENA	NO	NO	NEGATIVO
1768	2020-06-06 23:59:44	junio	CC	INFLUENZA HUMANA POR VIRUS NUEVO	SERVICIOS SALUD IPS SURA SURAMERICANA	32	M	VIVO	NA	COLOMBIA	BOLIVAR	CARTAGENA	NO	SI	NEGATIVO
1769	2020-06-06 23:59:44	junio	CC	INFLUENZA HUMANA POR VIRUS NUEVO	IPS FUNDACION COOSALUD	40	M	VIVO	NA	COLOMBIA	BOLIVAR	CARTAGENA	NO	NO	NEGATIVO
1770	2020-06-07 23:59:44	junio	CC	INFLUENZA HUMANA POR VIRUS NUEVO	IPS CUIDADO SEGURO EN CASA SA	22	F	VIVO	NA	COLOMBIA	BOLIVAR	CARTAGENA	NO	SI	NEGATIVO
1771	2020-06-07 23:59:44	junio	CC	INFLUENZA HUMANA POR VIRUS NUEVO	CENTRO MEDICO BUENOS AIRES LTDA	36	M	VIVO	ECOPETROL	COLOMBIA	BOLIVAR	CARTAGENA	NO	NO	NEGATIVO
1772	2020-06-07 23:59:44	junio	CC	INFLUENZA HUMANA POR VIRUS NUEVO	IPS CUIDADO SEGURO EN CASA SA	52	M	VIVO	NA	COLOMBIA	BOLIVAR	CARTAGENA	NO	NO	NEGATIVO
1773	2020-06-07 23:59:44	junio	TI	INFLUENZA HUMANA POR VIRUS NUEVO	SALUD Y BIENESTAR DEL CARIBEIPS SA	15	F	VIVO	NA	COLOMBIA	BOLIVAR	CARTAGENA	NO	SI	NEGATIVO
1774	2020-06-07 23:59:44	junio	CC	INFLUENZA HUMANA POR VIRUS NUEVO	ESEO HOSPITAL LOCAL CARTAGENA DE INDIAS	21	M	VIVO	NUEVA EPS	COLOMBIA	BOLIVAR	CARTAGENA	NO	NO	POSITIVO
1775	2020-06-07 23:59:44	junio	CC	INFLUENZA HUMANA POR VIRUS NUEVO	ESEO HOSPITAL LOCAL CARTAGENA DE INDIAS	34	M	VIVO	NUEVA EPS	COLOMBIA	BOLIVAR	CARTAGENA	NO	NO	NEGATIVO
1776	2020-06-07 23:59:44	junio	CC	INFLUENZA HUMANA POR VIRUS NUEVO	ESEO HOSPITAL LOCAL CARTAGENA DE INDIAS	35	F	VIVO	NA	COLOMBIA	BOLIVAR	CARTAGENA	NO	NO	NEGATIVO
1777	2020-06-07 23:59:44	junio	TI	INFLUENZA HUMANA POR VIRUS NUEVO	ESEO HOSPITAL LOCAL CARTAGENA DE INDIAS	16	F	VIVO	NA	COLOMBIA	BOLIVAR	CARTAGENA	NO	NO	NEGATIVO
1778	2020-06-07 23:59:44	junio	CC	INFLUENZA HUMANA POR VIRUS NUEVO	ESEO HOSPITAL LOCAL CARTAGENA DE INDIAS	21	M	VIVO	NA	COLOMBIA	BOLIVAR	CARTAGENA	NO	NO	NEGATIVO
1779	2020-06-07 23:59:44	junio	CC	INFLUENZA HUMANA POR VIRUS NUEVO	ESEO HOSPITAL LOCAL CARTAGENA DE INDIAS	41	F	VIVO	NA	COLOMBIA	BOLIVAR	CARTAGENA	NO	NO	NEGATIVO
1780	2020-06-07 23:59:44	junio	CC	INFLUENZA HUMANA POR VIRUS NUEVO	ESE HOSPITAL LOCAL ARJONA	69	M	VIVO	NA	COLOMBIA	BOLIVAR	ARJONA	NO	SI	NEGATIVO
1781	2020-06-07 23:59:44	junio	CC	INFLUENZA HUMANA POR VIRUS NUEVO	IPS CUIDADO SEGURO EN CASA SA	36	M	VIVO	NA	COLOMBIA	BOLIVAR	CARTAGENA	NO	SI	NEGATIVO
1782	2020-06-07 23:59:44	junio	CC	INFLUENZA HUMANA POR VIRUS NUEVO	IPS CUIDADO SEGURO EN CASA SA	23	F	VIVO	NA	COLOMBIA	BOLIVAR	CARTAGENA	NO	NO	NEGATIVO
1783	2020-06-07 23:59:44	junio	CE	INFLUENZA HUMANA POR VIRUS NUEVO	EMPRESA SOCIAL DEL ESTADO HOSPITAL UNIVERSITARIO DEL CARIBE	19	M	VIVO	NA	COLOMBIA	BOLIVAR	CARTAGENA	NO	NO	NEGATIVO
1784	2020-06-07 23:59:44	junio	CC	INFLUENZA HUMANA POR VIRUS NUEVO	EMPRESA SOCIAL DEL ESTADO HOSPITAL UNIVERSITARIO DEL CARIBE	45	M	VIVO	NA	COLOMBIA	BOLIVAR	CARTAGENA	NO	NO	POSITIVO
1785	2020-06-07 23:59:44	junio	CC	INFLUENZA HUMANA POR VIRUS NUEVO	IPS CUIDADO SEGURO EN CASA SA	39	M	VIVO	NA	COLOMBIA	BOLIVAR	EL CARMEN DE BOLIVAR	NO	NO	NEGATIVO
1786	2020-06-07 23:59:44	junio	CC	INFLUENZA HUMANA POR VIRUS NUEVO	ESE HOSPITAL LOCAL SANTA ROSA DE LIMA	27	F	VIVO	NA	COLOMBIA	BOLIVAR	VILLANUEVA	NO	NO	NEGATIVO
1787	2020-06-07 23:59:44	junio	CC	INFLUENZA HUMANA POR VIRUS NUEVO	GESTION SALUD	38	F	VIVO	NA	COLOMBIA	BOLIVAR	CARTAGENA	SI	SI	NEGATIVO
1788	2020-06-07 23:59:44	junio	CC	INFLUENZA HUMANA POR VIRUS NUEVO	IPS CUIDADO SEGURO EN CASA SA	31	M	VIVO	NA	COLOMBIA	BOLIVAR	CARTAGENA	NO	NO	NEGATIVO
1789	2020-06-07 23:59:44	junio	RC	INFLUENZA HUMANA POR VIRUS NUEVO	IPS CUIDADO SEGURO EN CASA SA	6	M	VIVO	NA	COLOMBIA	BOLIVAR	CARTAGENA	NO	NO	NEGATIVO
1790	2020-06-07 23:59:44	junio	CC	INFLUENZA HUMANA POR VIRUS NUEVO	ESE HOSPITAL LOCAL SANTA ROSA DE LIMA	40	M	VIVO	NUEVA EPS	COLOMBIA	BOLIVAR	VILLANUEVA	NO	NO	NEGATIVO
1791	2020-06-07 23:59:44	junio	CC	INFECCION RESPIRATORIA AGUDA GRAVE IRAG INUSITADA	CENTRO MEDICO CRECER	89	F	VIVO	NA	COLOMBIA	BOLIVAR	CARTAGENA	NO	NO	NEGATIVO
1792	2020-06-07 23:59:44	junio	CC	INFECCION RESPIRATORIA AGUDA GRAVE IRAG INUSITADA	GESTION SALUD	68	F	VIVO	NA	COLOMBIA	BOLIVAR	CARTAGENA	NO	NO	NEGATIVO
1793	2020-06-07 23:59:44	junio	CC	INFLUENZA HUMANA POR VIRUS NUEVO	IPS CUIDADO SEGURO EN CASA SA	31	F	VIVO	NA	COLOMBIA	BOLIVAR	CARTAGENA	NO	SI	NEGATIVO
1794	2020-06-07 23:59:44	junio	TI	INFLUENZA HUMANA POR VIRUS NUEVO	ESE HOSPITAL LOCAL DE SANTA CATALINA DE ALEJANDRIA	16	M	VIVO	NA	COLOMBIA	BOLIVAR	SANTA CATALINA	NO	SI	NEGATIVO
1795	2020-06-07 23:59:44	junio	CC	INFLUENZA HUMANA POR VIRUS NUEVO	ESE HOSPITAL LOCAL DE SANTA CATALINA DE ALEJANDRIA	37	F	VIVO	NA	COLOMBIA	BOLIVAR	SANTA CATALINA	NO	SI	NEGATIVO
1796	2020-06-07 23:59:44	junio	CC	INFLUENZA HUMANA POR VIRUS NUEVO	ESE HOSPITAL LOCAL ARJONA	29	F	VIVO	NUEVA EPS	COLOMBIA	BOLIVAR	VILLANUEVA	NO	NO	NEGATIVO
1797	2020-06-07 23:59:44	junio	CC	INFLUENZA HUMANA POR VIRUS NUEVO	ESE HOSPITAL LOCAL TURBACO	24	M	VIVO	NA	COLOMBIA	BOLIVAR	TURBANA	NO	NO	NEGATIVO
1798	2020-06-07 23:59:44	junio	CC	INFLUENZA HUMANA POR VIRUS NUEVO	CENTRO MEDICO BUENOS AIRES LTDA	48	M	VIVO	NA	COLOMBIA	BOLIVAR	CARTAGENA	NO	SI	NEGATIVO
1799	2020-06-07 23:59:44	junio	CC	INFLUENZA HUMANA POR VIRUS NUEVO	IPS FUNDACION COOSALUD	44	M	VIVO	NA	COLOMBIA	BOLIVAR	CARTAGENA	NO	NO	NEGATIVO
1800	2020-06-07 23:59:44	junio	CC	INFLUENZA HUMANA POR VIRUS NUEVO	IPS FUNDACION COOSALUD	52	M	VIVO	NA	COLOMBIA	BOLIVAR	CARTAGENA	NO	NO	NEGATIVO
1801	2020-06-07 23:59:44	junio	CC	INFLUENZA HUMANA POR VIRUS NUEVO	GESTION SALUD	31	M	VIVO	NA	COLOMBIA	BOLIVAR	CARTAGENA	NO	NO	NEGATIVO
1802	2020-06-07 23:59:44	junio	CC	INFLUENZA HUMANA POR VIRUS NUEVO	IPS CUIDADO SEGURO EN CASA SA	22	F	VIVO	NA	COLOMBIA	BOLIVAR	CARTAGENA	NO	SI	NEGATIVO
1803	2020-06-07 23:59:44	junio	TI	INFLUENZA HUMANA POR VIRUS NUEVO	IPS CUIDADO SEGURO EN CASA SA	7	F	VIVO	NA	COLOMBIA	BOLIVAR	CARTAGENA	NO	SI	NEGATIVO
1804	2020-06-07 23:59:44	junio	CC	INFLUENZA HUMANA POR VIRUS NUEVO	ESE HOSPITAL LOCAL TURBACO	31	F	VIVO	NA	COLOMBIA	BOLIVAR	TURBANA	NO	SI	NEGATIVO
1805	2020-06-07 23:59:44	junio	CC	INFLUENZA HUMANA POR VIRUS NUEVO	ESE HOSPITAL LOCAL TURBACO	29	F	VIVO	NUEVA EPS	COLOMBIA	BOLIVAR	TURBANA	NO	SI	NEGATIVO
1806	2020-06-09 23:59:44	junio	CC	INFLUENZA HUMANA POR VIRUS NUEVO	IPS CUIDADO SEGURO EN CASA SA	46	M	VIVO	NA	COLOMBIA	BOLIVAR	EL CARMEN DE BOLIVAR	NO	SI	NEGATIVO
1807	2020-06-10 23:59:44	junio	CC	INFLUENZA HUMANA POR VIRUS NUEVO	CENTRO MEDICO BUENOS AIRES LTDA	47	F	VIVO	COOMEVA EPS SA	COLOMBIA	BOLIVAR	CARTAGENA	SI	SI	NEGATIVO
1808	2020-06-10 23:59:44	junio	CC	INFLUENZA HUMANA POR VIRUS NUEVO	CENTRO MEDICO BUENOS AIRES LTDA	45	F	VIVO	COOMEVA EPS SA	COLOMBIA	BOLIVAR	CARTAGENA	SI	SI	NEGATIVO
1809	2020-06-10 23:59:44	junio	NA	Enfermedad Similar a Influenza Infección Respiratoria Aguda Grave (Vigilancia centinela)	CENTRO MEDICO CRECER	0	M	MUERTO	NA	COLOMBIA	BOLIVAR	CARTAGENA	NO	SI	NEGATIVO
1810	2020-06-10 23:59:44	junio	CC	INFLUENZA HUMANA POR VIRUS NUEVO	ESEO HOSPITAL LOCAL CARTAGENA DE INDIAS	50	M	VIVO	NA	COLOMBIA	BOLIVAR	CARTAGENA	NO	NO	POSITIVO
1811	2020-06-10 23:59:44	junio	CC	INFLUENZA HUMANA POR VIRUS NUEVO	ESEO HOSPITAL LOCAL CARTAGENA DE INDIAS	65	F	VIVO	NA	COLOMBIA	BOLIVAR	CARTAGENA	NO	NO	NEGATIVO
1812	2020-06-10 23:59:44	junio	RC	INFLUENZA HUMANA POR VIRUS NUEVO	ESEO HOSPITAL LOCAL CARTAGENA DE INDIAS	1	F	VIVO	NA	COLOMBIA	BOLIVAR	CARTAGENA	NO	SI	NEGATIVO
1813	2020-06-10 23:59:44	junio	CC	INFLUENZA HUMANA POR VIRUS NUEVO	CENTRO MEDICO BUENOS AIRES LTDA	54	F	VIVO	NA	COLOMBIA	BOLIVAR	TURBACO	NO	NO	NEGATIVO
1814	2020-06-10 23:59:44	junio	CC	INFLUENZA HUMANA POR VIRUS NUEVO	CENTRO MEDICO BUENOS AIRES LTDA	85	M	VIVO	NA	COLOMBIA	BOLIVAR	CARTAGENA	NO	NO	NEGATIVO
1815	2020-06-10 23:59:44	junio	CC	INFLUENZA HUMANA POR VIRUS NUEVO	CENTRO MEDICO CRECER	29	F	VIVO	NA	COLOMBIA	BOLIVAR	CARTAGENA	NO	NO	POSITIVO
1816	2020-06-10 23:59:44	junio	CC	INFECCION RESPIRATORIA AGUDA GRAVE IRAG INUSITADA	PROMOTORA BOCAGRANDE S.A "PROBOCA S.A"	54	F	VIVO	NA	COLOMBIA	BOLIVAR	CARTAGENA	NO	NO	POSITIVO
1817	2020-06-10 23:59:44	junio	TI	INFLUENZA HUMANA POR VIRUS NUEVO	ESE HOSPITAL LOCAL TURBACO	15	M	VIVO	NA	COLOMBIA	BOLIVAR	CALAMAR	NO	SI	NEGATIVO
1818	2020-06-10 23:59:44	junio	CC	INFLUENZA HUMANA POR VIRUS NUEVO	ESE HOSPITAL LOCAL ARJONA	27	M	VIVO	NA	COLOMBIA	BOLIVAR	EL CARMEN DE BOLIVAR	SI	SI	NEGATIVO
1819	2020-06-10 23:59:44	junio	CC	INFLUENZA HUMANA POR VIRUS NUEVO	ESE HOSPITAL LOCAL ARJONA	30	F	VIVO	NA	COLOMBIA	BOLIVAR	MAHATES	NO	NO	NEGATIVO
1820	2020-06-11 23:59:44	junio	CC	INFLUENZA HUMANA POR VIRUS NUEVO	MEDICINA EN CASA S.A.S.	36	M	VIVO	NUEVA EPS	COLOMBIA	BOLIVAR	CARTAGENA	NO	SI	NEGATIVO
1821	2020-06-10 23:59:44	junio	CC	INFLUENZA HUMANA POR VIRUS NUEVO	SEDE 1 CLINICA BLAS DE LEZO SA MEGA URGENCIA	26	F	VIVO	NA	COLOMBIA	BOLIVAR	CARTAGENA	NO	NO	NEGATIVO
1822	2020-06-10 23:59:44	junio	CC	INFLUENZA HUMANA POR VIRUS NUEVO	SEDE 1 CLINICA BLAS DE LEZO SA MEGA URGENCIA	32	M	VIVO	NA	COLOMBIA	BOLIVAR	CARTAGENA	NO	NO	NEGATIVO
1823	2020-06-10 23:59:44	junio	CC	INFLUENZA HUMANA POR VIRUS NUEVO	SEDE 1 CLINICA BLAS DE LEZO SA MEGA URGENCIA	63	F	VIVO	NA	COLOMBIA	BOLIVAR	CARTAGENA	NO	NO	NEGATIVO
1824	2020-06-10 23:59:44	junio	CC	INFLUENZA HUMANA POR VIRUS NUEVO	HOSPITAL NAVAL DE CARTAGENA	27	M	VIVO	NUEVA EPS	COLOMBIA	BOLIVAR	CARTAGENA	NO	NO	POSITIVO
1825	2020-06-10 23:59:44	junio	CC	INFLUENZA HUMANA POR VIRUS NUEVO	HOSPITAL NAVAL DE CARTAGENA	24	M	VIVO	NUEVA EPS	COLOMBIA	BOLIVAR	CARTAGENA	NO	SI	NEGATIVO
1826	2020-06-10 23:59:44	junio	CC	INFLUENZA HUMANA POR VIRUS NUEVO	HOSPITAL NAVAL DE CARTAGENA	42	F	VIVO	COOMEVA EPS SA	COLOMBIA	BOLIVAR	CARTAGENA	NO	SI	NEGATIVO
1827	2020-06-10 23:59:44	junio	CC	INFLUENZA HUMANA POR VIRUS NUEVO	HOSPITAL NAVAL DE CARTAGENA	36	M	VIVO	COOMEVA EPS SA	COLOMBIA	BOLIVAR	CARTAGENA	NO	SI	POSITIVO
1828	2020-06-10 23:59:44	junio	TI	INFLUENZA HUMANA POR VIRUS NUEVO	HOSPITAL NAVAL DE CARTAGENA	16	F	VIVO	COOMEVA EPS SA	COLOMBIA	BOLIVAR	CARTAGENA	NO	SI	NEGATIVO
1829	2020-06-12 23:59:44	junio	CC	INFLUENZA HUMANA POR VIRUS NUEVO	ESEO HOSPITAL LOCAL CARTAGENA DE INDIAS	24	M	VIVO	NA	COLOMBIA	BOLIVAR	CARTAGENA	NO	NO	NEGATIVO
1830	2020-06-12 23:59:44	junio	CC	INFLUENZA HUMANA POR VIRUS NUEVO	ESEO HOSPITAL LOCAL CARTAGENA DE INDIAS	78	M	VIVO	NA	COLOMBIA	BOLIVAR	CARTAGENA	NO	SI	NEGATIVO
1831	2020-06-12 23:59:44	junio	CC	INFLUENZA HUMANA POR VIRUS NUEVO	ESEO HOSPITAL LOCAL CARTAGENA DE INDIAS	60	F	VIVO	NA	COLOMBIA	BOLIVAR	CARTAGENA	NO	NO	NEGATIVO
1832	2020-06-12 23:59:44	junio	CC	INFLUENZA HUMANA POR VIRUS NUEVO	ESEO HOSPITAL LOCAL CARTAGENA DE INDIAS	22	M	VIVO	NA	COLOMBIA	BOLIVAR	CARTAGENA	NO	SI	NEGATIVO
1833	2020-06-12 23:59:44	junio	CC	INFLUENZA HUMANA POR VIRUS NUEVO	ESEO HOSPITAL LOCAL CARTAGENA DE INDIAS	39	M	VIVO	NA	COLOMBIA	BOLIVAR	CARTAGENA	NO	NO	NEGATIVO
1834	2020-06-12 23:59:44	junio	CC	INFLUENZA HUMANA POR VIRUS NUEVO	ESEO HOSPITAL LOCAL CARTAGENA DE INDIAS	51	F	VIVO	NA	COLOMBIA	BOLIVAR	CARTAGENA	NO	NO	NEGATIVO
1835	2020-06-12 23:59:44	junio	CC	INFLUENZA HUMANA POR VIRUS NUEVO	SEDE 1 CLINICA BLAS DE LEZO SA MEGA URGENCIA	22	M	VIVO	NUEVA EPS	COLOMBIA	BOLIVAR	CARTAGENA	NO	NO	NEGATIVO
1836	2020-06-12 23:59:44	junio	CC	INFLUENZA HUMANA POR VIRUS NUEVO	SEDE 1 CLINICA BLAS DE LEZO SA MEGA URGENCIA	27	M	VIVO	NA	COLOMBIA	BOLIVAR	CARTAGENA	NO	NO	NEGATIVO
1837	2020-06-12 23:59:44	junio	CC	INFLUENZA HUMANA POR VIRUS NUEVO	SEDE 1 CLINICA BLAS DE LEZO SA MEGA URGENCIA	21	M	VIVO	NA	COLOMBIA	BOLIVAR	CARTAGENA	NO	SI	NEGATIVO
1838	2020-06-12 23:59:44	junio	CC	INFLUENZA HUMANA POR VIRUS NUEVO	SEDE 1 CLINICA BLAS DE LEZO SA MEGA URGENCIA	39	M	VIVO	NA	COLOMBIA	BOLIVAR	CARTAGENA	NO	NO	POSITIVO
1839	2020-06-12 23:59:44	junio	TI	INFLUENZA HUMANA POR VIRUS NUEVO	SEDE 1 CLINICA BLAS DE LEZO SA MEGA URGENCIA	3	F	VIVO	NA	COLOMBIA	BOLIVAR	CARTAGENA	NO	SI	NEGATIVO
1840	2020-06-12 23:59:44	junio	CC	INFLUENZA HUMANA POR VIRUS NUEVO	SEDE 1 CLINICA BLAS DE LEZO SA MEGA URGENCIA	36	F	VIVO	NA	COLOMBIA	BOLIVAR	CARTAGENA	NO	SI	NEGATIVO
1841	2020-06-12 23:59:44	junio	CC	Enfermedad Similar a Influenza Infección Respiratoria Aguda Grave (Vigilancia centinela)	SEDE 1 CLINICA BLAS DE LEZO SA MEGA URGENCIA	18	M	VIVO	NA	COLOMBIA	BOLIVAR	CARTAGENA	NO	SI	NEGATIVO
1842	2020-06-12 23:59:44	junio	CC	INFLUENZA HUMANA POR VIRUS NUEVO	SEDE 1 CLINICA BLAS DE LEZO SA MEGA URGENCIA	52	F	VIVO	NA	COLOMBIA	BOLIVAR	CARTAGENA	NO	NO	NEGATIVO
1843	2020-06-12 23:59:44	junio	CC	INFLUENZA HUMANA POR VIRUS NUEVO	CLINICA SAN JOSE DE TORICES	23	F	VIVO	NUEVA EPS	COLOMBIA	BOLIVAR	CARTAGENA	SI	SI	POSITIVO
1844	2020-06-12 23:59:44	junio	RC	INFLUENZA HUMANA POR VIRUS NUEVO	IPS CUIDADO SEGURO EN CASA SA	6	F	VIVO	NA	COLOMBIA	BOLIVAR	CARTAGENA	NO	NO	NEGATIVO
1845	2020-06-12 23:59:44	junio	CC	INFLUENZA HUMANA POR VIRUS NUEVO	IPS CUIDADO SEGURO EN CASA SA	19	F	VIVO	NA	COLOMBIA	BOLIVAR	CARTAGENA	NO	NO	POSITIVO
1846	2020-06-12 23:59:44	junio	CC	INFLUENZA HUMANA POR VIRUS NUEVO	IPS CUIDADO SEGURO EN CASA SA	52	F	VIVO	NA	COLOMBIA	BOLIVAR	EL CARMEN DE BOLIVAR	NO	NO	NEGATIVO
1847	2020-06-12 23:59:44	junio	CC	Enfermedad Similar a Influenza Infección Respiratoria Aguda Grave (Vigilancia centinela)	IPS CUIDADO SEGURO EN CASA SA	47	M	VIVO	NA	COLOMBIA	BOLIVAR	TURBANA	NO	NO	NEGATIVO
1848	2020-06-12 23:59:44	junio	CC	INFLUENZA HUMANA POR VIRUS NUEVO	SEDE 1 CLINICA BLAS DE LEZO SA MEGA URGENCIA	82	F	VIVO	NA	COLOMBIA	BOLIVAR	CARTAGENA	NO	NO	NEGATIVO
1849	2020-06-12 23:59:44	junio	CC	INFLUENZA HUMANA POR VIRUS NUEVO	SEDE 1 CLINICA BLAS DE LEZO SA MEGA URGENCIA	40	M	VIVO	NA	COLOMBIA	BOLIVAR	CARTAGENA	NO	NO	NEGATIVO
1850	2020-06-12 23:59:44	junio	CC	INFLUENZA HUMANA POR VIRUS NUEVO	SEDE 1 CLINICA BLAS DE LEZO SA MEGA URGENCIA	35	M	VIVO	NA	COLOMBIA	BOLIVAR	CARTAGENA	NO	NO	POSITIVO
1851	2020-06-13 23:59:44	junio	CC	INFECCION RESPIRATORIA AGUDA GRAVE IRAG INUSITADA	EMPRESA SOCIAL DEL ESTADO HOSPITAL UNIVERSITARIO DEL CARIBE	41	M	VIVO	NA	COLOMBIA	BOLIVAR	CARTAGENA	NO	NO	NEGATIVO
1852	2020-06-13 23:59:44	junio	CC	INFLUENZA HUMANA POR VIRUS NUEVO	EMPRESA SOCIAL DEL ESTADO HOSPITAL UNIVERSITARIO DEL CARIBE	70	M	VIVO	NUEVA EPS	COLOMBIA	BOLIVAR	CARTAGENA	NO	NO	NEGATIVO
1853	2020-06-13 23:59:44	junio	CC	INFLUENZA HUMANA POR VIRUS NUEVO	ESEO HOSPITAL LOCAL CARTAGENA DE INDIAS	1	F	VIVO	NA	COLOMBIA	BOLIVAR	CARTAGENA	SI	SI	NEGATIVO
1854	2020-06-13 23:59:44	junio	CC	INFLUENZA HUMANA POR VIRUS NUEVO	ESEO HOSPITAL LOCAL CARTAGENA DE INDIAS	27	M	VIVO	COOMEVA EPS SA	COLOMBIA	BOLIVAR	CARTAGENA	SI	SI	NEGATIVO
1855	2020-06-13 23:59:44	junio	CC	INFECCION RESPIRATORIA AGUDA GRAVE IRAG INUSITADA	SEDE 1 CLINICA BLAS DE LEZO SA MEGA URGENCIA	76	F	VIVO	NA	COLOMBIA	BOLIVAR	CARTAGENA	NO	NO	POSITIVO
1856	2020-06-13 23:59:44	junio	CC	INFECCION RESPIRATORIA AGUDA GRAVE IRAG INUSITADA	DUMIAN MEDICAL SAS CLINICA DEL BOSQUE	71	M	VIVO	NUEVA EPS	COLOMBIA	BOLIVAR	CARTAGENA	NO	NO	POSITIVO
1857	2020-06-13 23:59:44	junio	CC	INFLUENZA HUMANA POR VIRUS NUEVO	EMPRESA SOCIAL DEL ESTADO HOSPITAL UNIVERSITARIO DEL CARIBE	35	M	VIVO	NA	COLOMBIA	BOLIVAR	CARTAGENA	NO	NO	NEGATIVO
1858	2020-06-13 23:59:44	junio	CC	INFLUENZA HUMANA POR VIRUS NUEVO	EMPRESA SOCIAL DEL ESTADO HOSPITAL UNIVERSITARIO DEL CARIBE	61	M	VIVO	NA	COLOMBIA	BOLIVAR	CARTAGENA	NO	NO	NEGATIVO
1859	2020-06-13 23:59:44	junio	CC	INFLUENZA HUMANA POR VIRUS NUEVO	EMPRESA SOCIAL DEL ESTADO HOSPITAL UNIVERSITARIO DEL CARIBE	36	F	VIVO	NA	COLOMBIA	BOLIVAR	CARTAGENA	NO	SI	NEGATIVO
1860	2020-06-13 23:59:44	junio	CC	INFLUENZA HUMANA POR VIRUS NUEVO	ESEO HOSPITAL LOCAL CARTAGENA DE INDIAS	53	F	VIVO	NA	COLOMBIA	BOLIVAR	CARTAGENA	SI	SI	NEGATIVO
1861	2020-06-14 23:59:44	junio	CC	INFLUENZA HUMANA POR VIRUS NUEVO	CLINICA CARTAGENA DEL MAR SA REV	56	M	VIVO	NUEVA EPS	COLOMBIA	BOLIVAR	CARTAGENA	NO	NO	NEGATIVO
1862	2020-06-14 23:59:44	junio	CC	INFLUENZA HUMANA POR VIRUS NUEVO	CLINICA SAN JOSE DE TORICES	72	M	VIVO	NA	COLOMBIA	BOLIVAR	CARTAGENA	NO	NO	POSITIVO
1863	2020-06-14 23:59:44	junio	CC	INFLUENZA HUMANA POR VIRUS NUEVO	IPS FUNDACION COOSALUD	30	M	VIVO	SANITAS EPS SA	COLOMBIA	BOLIVAR	CARTAGENA	NO	NO	NEGATIVO
1864	2020-06-14 23:59:44	junio	CC	INFLUENZA HUMANA POR VIRUS NUEVO	ESEO HOSPITAL LOCAL CARTAGENA DE INDIAS	49	M	VIVO	NUEVA EPS	COLOMBIA	BOLIVAR	CARTAGENA	NO	NO	NEGATIVO
1865	2020-06-14 23:59:44	junio	CC	INFLUENZA HUMANA POR VIRUS NUEVO	IPS FUNDACION COOSALUD	26	F	VIVO	NA	COLOMBIA	BOLIVAR	CARTAGENA	NO	NO	NEGATIVO
1866	2020-06-14 23:59:44	junio	CC	INFLUENZA HUMANA POR VIRUS NUEVO	IPS FUNDACION COOSALUD	33	M	VIVO	NA	COLOMBIA	BOLIVAR	CARTAGENA	NO	NO	NEGATIVO
1867	2020-06-15 23:59:44	junio	CC	INFLUENZA HUMANA POR VIRUS NUEVO	HOSPITAL NAVAL DE CARTAGENA	27	M	VIVO	NA	COLOMBIA	BOLIVAR	CARTAGENA	NO	NO	POSITIVO
1868	2020-06-16 23:59:44	junio	CC	INFLUENZA HUMANA POR VIRUS NUEVO	MEDICINA EN CASA S.A.S.	27	M	VIVO	SURA EPS	COLOMBIA	BOLIVAR	CARTAGENA	NO	NO	NEGATIVO
1869	2020-06-16 23:59:44	junio	CC	INFLUENZA HUMANA POR VIRUS NUEVO	CENTRO MEDICO BUENOS AIRES LTDA	67	M	VIVO	CAJACOPI CCF055	COLOMBIA	BOLIVAR	CARTAGENA	NO	NO	NEGATIVO
1870	2020-06-16 23:59:44	junio	CC	INFLUENZA HUMANA POR VIRUS NUEVO	CENTRO MEDICO BUENOS AIRES LTDA	31	M	VIVO	SALUD TOTAL SA EPS	COLOMBIA	BOLIVAR	CARTAGENA	NO	NO	NEGATIVO
1871	2020-06-16 23:59:44	junio	CC	INFLUENZA HUMANA POR VIRUS NUEVO	MEDICINA EN CASA S.A.S.	49	F	VIVO	NA	COLOMBIA	BOLIVAR	CARTAGENA	NO	SI	NEGATIVO
1872	2020-06-16 23:59:44	junio	CC	INFLUENZA HUMANA POR VIRUS NUEVO	MEDICINA EN CASA S.A.S.	29	F	VIVO	NA	COLOMBIA	BOLIVAR	CARTAGENA	NO	SI	POSITIVO
1873	2020-06-16 23:59:44	junio	CC	INFLUENZA HUMANA POR VIRUS NUEVO	CENTRO MEDICO BUENOS AIRES LTDA	54	M	VIVO	NA	COLOMBIA	BOLIVAR	CARTAGENA	NO	NO	NEGATIVO
1874	2020-06-16 23:59:44	junio	CC	INFLUENZA HUMANA POR VIRUS NUEVO	CENTRO MEDICO BUENOS AIRES LTDA	42	F	VIVO	NA	COLOMBIA	BOLIVAR	CARTAGENA	NO	NO	POSITIVO
1875	2020-06-16 23:59:44	junio	CC	INFLUENZA HUMANA POR VIRUS NUEVO	CENTRO MEDICO BUENOS AIRES LTDA	43	M	VIVO	NA	COLOMBIA	BOLIVAR	CARTAGENA	NO	NO	NEGATIVO
1876	2020-06-16 23:59:44	junio	CC	INFLUENZA HUMANA POR VIRUS NUEVO	CENTRO MEDICO BUENOS AIRES LTDA	44	F	VIVO	NA	COLOMBIA	BOLIVAR	CARTAGENA	NO	SI	NEGATIVO
1877	2020-06-16 23:59:44	junio	CC	INFLUENZA HUMANA POR VIRUS NUEVO	CENTRO MEDICO BUENOS AIRES LTDA	44	F	VIVO	NA	COLOMBIA	BOLIVAR	CARTAGENA	NO	NO	NEGATIVO
1878	2020-06-17 23:59:44	junio	CC	INFLUENZA HUMANA POR VIRUS NUEVO	CLINICA CARTAGENA DEL MAR SA REV	49	F	VIVO	FAMISANAR EPS LTDA	COLOMBIA	BOLIVAR	CARTAGENA	NO	NO	NEGATIVO
1879	2020-06-17 23:59:44	junio	CC	INFLUENZA HUMANA POR VIRUS NUEVO	CENTRO MEDICO BUENOS AIRES LTDA	42	M	VIVO	NUEVA EPS	COLOMBIA	BOLIVAR	CARTAGENA	NO	NO	NEGATIVO
1880	2020-06-17 23:59:44	junio	CC	INFLUENZA HUMANA POR VIRUS NUEVO	IPS CUIDADO SEGURO EN CASA SA	77	M	VIVO	NA	COLOMBIA	BOLIVAR	CARTAGENA	NO	SI	NEGATIVO
1881	2020-06-17 23:59:44	junio	CC	INFLUENZA HUMANA POR VIRUS NUEVO	CLINICA CARTAGENA DEL MAR SA REV	64	F	VIVO	NA	COLOMBIA	BOLIVAR	CARTAGENA	NO	NO	POSITIVO
1882	2020-06-17 23:59:44	junio	CC	INFECCION RESPIRATORIA AGUDA GRAVE IRAG INUSITADA	SEDE 1 CLINICA BLAS DE LEZO SA MEGA URGENCIA	85	M	VIVO	NA	COLOMBIA	BOLIVAR	CARTAGENA	NO	NO	NEGATIVO
1883	2020-06-17 23:59:44	junio	CC	INFLUENZA HUMANA POR VIRUS NUEVO	SEDE 1 CLINICA BLAS DE LEZO SA MEGA URGENCIA	20	F	VIVO	COOPERATIVA DE SALUD Y DESARROLLO INTEGRAL ZONA SUR ORIENTAL DE CARTAGENA -COOSALUD	COLOMBIA	BOLIVAR	CARTAGENA	NO	SI	NEGATIVO
1884	2020-06-17 23:59:44	junio	CC	INFLUENZA HUMANA POR VIRUS NUEVO	GESTION SALUD S.A.S.	25	M	VIVO	COOSALUD ESS EPS-S	COLOMBIA	BOLIVAR	CARTAGENA	NO	NO	NEGATIVO
1885	2020-06-17 23:59:44	junio	CC	INFLUENZA HUMANA POR VIRUS NUEVO	GESTION SALUD S.A.S.	26	M	VIVO	COOSALUD ESS EPS-S	COLOMBIA	BOLIVAR	CARTAGENA	NO	NO	NEGATIVO
1886	2020-06-17 23:59:44	junio	CC	INFLUENZA HUMANA POR VIRUS NUEVO	ESE HOSPITAL LOCAL ARJONA	80	M	VIVO	NA	COLOMBIA	BOLIVAR	ARJONA	NO	NO	POSITIVO
1887	2020-06-17 23:59:44	junio	CC	INFLUENZA HUMANA POR VIRUS NUEVO	GESTION SALUD S.A.S.	45	M	VIVO	COOSALUD ESS EPS-S	COLOMBIA	BOLIVAR	CARTAGENA	NO	NO	NEGATIVO
1888	2020-06-17 23:59:44	junio	CC	INFLUENZA HUMANA POR VIRUS NUEVO	GESTION SALUD S.A.S.	35	M	VIVO	COOSALUD ESS EPS-S	COLOMBIA	BOLIVAR	CARTAGENA	NO	NO	POSITIVO
1889	2020-06-17 23:59:44	junio	CC	INFLUENZA HUMANA POR VIRUS NUEVO	SEDE 1 CLINICA BLAS DE LEZO SA MEGA URGENCIA	45	F	VIVO	NA	COLOMBIA	BOLIVAR	CARTAGENA	NO	NO	NEGATIVO
1890	2020-06-17 23:59:44	junio	CC	INFLUENZA HUMANA POR VIRUS NUEVO	SEDE 1 CLINICA BLAS DE LEZO SA MEGA URGENCIA	25	F	VIVO	NA	COLOMBIA	BOLIVAR	CARTAGENA	SI	SI	NEGATIVO
1891	2020-06-17 23:59:44	junio	CC	INFLUENZA HUMANA POR VIRUS NUEVO	SEDE 1 CLINICA BLAS DE LEZO SA MEGA URGENCIA	57	F	VIVO	NA	COLOMBIA	BOLIVAR	CARTAGENA	NO	NO	NEGATIVO
1892	2020-06-17 23:59:44	junio	TI	INFLUENZA HUMANA POR VIRUS NUEVO	SEDE 1 CLINICA BLAS DE LEZO SA MEGA URGENCIA	18	F	VIVO	NA	COLOMBIA	BOLIVAR	CARTAGENA	NO	NO	NEGATIVO
1893	2020-06-17 23:59:44	junio	CC	INFLUENZA HUMANA POR VIRUS NUEVO	SEDE 1 CLINICA BLAS DE LEZO SA MEGA URGENCIA	60	M	VIVO	NA	COLOMBIA	BOLIVAR	CARTAGENA	SI	SI	NEGATIVO
1894	2020-06-17 23:59:44	junio	PEP	INFLUENZA HUMANA POR VIRUS NUEVO	GESTION SALUD S.A.S.	13	M	VIVO	NA	COLOMBIA	BOLIVAR	CARTAGENA	NO	SI	NEGATIVO
1895	2020-06-18 23:59:44	junio	CC	INFECCION RESPIRATORIA AGUDA GRAVE IRAG INUSITADA	CLINICA HIGEA IPS S.A.	69	M	VIVO	NA	COLOMBIA	BOLIVAR	CARTAGENA	NO	NO	POSITIVO
1896	2020-06-18 23:59:44	junio	CC	INFLUENZA HUMANA POR VIRUS NUEVO	SEDE 1 CLINICA BLAS DE LEZO SA MEGA URGENCIA	61	M	VIVO	NA	COLOMBIA	BOLIVAR	CARTAGENA	NO	NO	NEGATIVO
1897	2020-06-18 23:59:44	junio	CC	INFLUENZA HUMANA POR VIRUS NUEVO	IPS FUNDACION COOSALUD	86	F	VIVO	COOMEVA EPS SA	COLOMBIA	BOLIVAR	CARTAGENA	NO	SI	POSITIVO
1898	2020-06-18 23:59:44	junio	NA	INFLUENZA HUMANA POR VIRUS NUEVO	IPS FUNDACION COOSALUD	86	M	VIVO	NA	COLOMBIA	BOLIVAR	CARTAGENA	NO	SI	NEGATIVO
1899	2020-06-18 23:59:44	junio	CC	INFLUENZA HUMANA POR VIRUS NUEVO	CENTRO MEDICO CRECER	47	F	VIVO	COOPERATIVA DE SALUD Y DESARROLLO INTEGRAL ZONA SUR ORIENTAL DE CARTAGENA -COOSALUD	COLOMBIA	BOLIVAR	CARTAGENA	SI	SI	NEGATIVO
1900	2020-06-18 23:59:44	junio	CC	INFLUENZA HUMANA POR VIRUS NUEVO	SEDE 1 CLINICA BLAS DE LEZO SA MEGA URGENCIA	47	M	VIVO	NA	COLOMBIA	BOLIVAR	CARTAGENA	NO	NO	NEGATIVO
1901	2020-06-18 23:59:44	junio	CC	INFECCION RESPIRATORIA AGUDA GRAVE IRAG INUSITADA	SEDE 1 CLINICA BLAS DE LEZO SA MEGA URGENCIA	77	M	VIVO	NA	COLOMBIA	BOLIVAR	CARTAGENA	NO	NO	NEGATIVO
1902	2020-06-18 23:59:44	junio	CC	INFLUENZA HUMANA POR VIRUS NUEVO	SEDE 1 CLINICA BLAS DE LEZO SA MEGA URGENCIA	48	M	VIVO	NA	COLOMBIA	BOLIVAR	CARTAGENA	NO	NO	NEGATIVO
1903	2020-06-18 23:59:44	junio	CC	INFLUENZA HUMANA POR VIRUS NUEVO	SEDE 1 CLINICA BLAS DE LEZO SA MEGA URGENCIA	29	M	VIVO	NA	COLOMBIA	BOLIVAR	CARTAGENA	NO	SI	NEGATIVO
1904	2020-06-18 23:59:44	junio	CC	INFLUENZA HUMANA POR VIRUS NUEVO	SEDE 1 CLINICA BLAS DE LEZO SA MEGA URGENCIA	57	F	VIVO	NA	COLOMBIA	BOLIVAR	CARTAGENA	NO	NO	POSITIVO
1905	2020-06-18 23:59:44	junio	CC	INFLUENZA HUMANA POR VIRUS NUEVO	SEDE 1 CLINICA BLAS DE LEZO SA MEGA URGENCIA	64	F	VIVO	NA	COLOMBIA	BOLIVAR	CARTAGENA	NO	NO	NEGATIVO
1906	2020-06-18 23:59:44	junio	CC	INFLUENZA HUMANA POR VIRUS NUEVO	SEDE 1 CLINICA BLAS DE LEZO SA MEGA URGENCIA	25	M	VIVO	NA	COLOMBIA	BOLIVAR	CARTAGENA	NO	SI	NEGATIVO
1907	2020-06-18 23:59:44	junio	CC	INFLUENZA HUMANA POR VIRUS NUEVO	CENTRO MEDICO CRECER	22	F	VIVO	NA	COLOMBIA	BOLIVAR	CARTAGENA	SI	SI	NEGATIVO
1908	2020-06-18 23:59:44	junio	CC	INFLUENZA HUMANA POR VIRUS NUEVO	CENTRO MEDICO CRECER	37	M	VIVO	NA	COLOMBIA	BOLIVAR	CARTAGENA	NO	NO	NEGATIVO
1909	2020-06-18 23:59:44	junio	CC	INFLUENZA HUMANA POR VIRUS NUEVO	CENTRO MEDICO BUENOS AIRES LTDA	41	M	VIVO	COOMEVA EPS SA	COLOMBIA	BOLIVAR	CARTAGENA	NO	SI	NEGATIVO
1910	2020-06-18 23:59:44	junio	CC	INFECCION RESPIRATORIA AGUDA GRAVE IRAG INUSITADA	HOSPITAL NAVAL DE CARTAGENA	73	F	VIVO	NA	COLOMBIA	BOLIVAR	MAGANGUE	NO	NO	NEGATIVO
1911	2020-06-18 23:59:44	junio	CC	INFLUENZA HUMANA POR VIRUS NUEVO	CLINICA CARTAGENA DEL MAR SA REV	26	M	VIVO	NA	COLOMBIA	BOLIVAR	SANTA ROSA	SI	NO	NEGATIVO
1912	2020-06-18 23:59:44	junio	CC	INFLUENZA HUMANA POR VIRUS NUEVO	CLINICA CARTAGENA DEL MAR SA REV	30	F	VIVO	NA	COLOMBIA	BOLIVAR	SANTA ROSA	NO	SI	NEGATIVO
1913	2020-06-18 23:59:44	junio	CC	INFLUENZA HUMANA POR VIRUS NUEVO	CLINICA CARTAGENA DEL MAR SA REV	2	F	VIVO	NA	COLOMBIA	BOLIVAR	CARTAGENA	NO	NO	NEGATIVO
1914	2020-06-18 23:59:44	junio	CC	INFLUENZA HUMANA POR VIRUS NUEVO	CENTRO MEDICO BUENOS AIRES LTDA	29	M	VIVO	NA	COLOMBIA	BOLIVAR	CARTAGENA	NO	SI	NEGATIVO
1915	2020-06-19 23:59:44	junio	CC	INFLUENZA HUMANA POR VIRUS NUEVO	HOSPITAL NAVAL DE CARTAGENA	48	F	VIVO	SANITAS EPS SA	COLOMBIA	BOLIVAR	CARTAGENA	SI	SI	POSITIVO
1916	2020-06-19 23:59:44	junio	CC	INFLUENZA HUMANA POR VIRUS NUEVO	PROMOTORA BOCAGRANDE S.A "PROBOCA S.A"	37	M	VIVO	NA	COLOMBIA	BOLIVAR	CARTAGENA	SI	SI	NEGATIVO
1917	2020-06-19 23:59:44	junio	CC	INFLUENZA HUMANA POR VIRUS NUEVO	CENTRO MEDICO BUENOS AIRES LTDA	17	M	VIVO	NA	COLOMBIA	BOLIVAR	CARTAGENA	NO	SI	NEGATIVO
1918	2020-06-19 23:59:44	junio	TI	INFLUENZA HUMANA POR VIRUS NUEVO	IPS FUNDACION COOSALUD	10	M	VIVO	MUTUAL SER ESS	COLOMBIA	BOLIVAR	TURBACO	NO	NO	NEGATIVO
1919	2020-06-19 23:59:44	junio	CC	INFLUENZA HUMANA POR VIRUS NUEVO	IPS FUNDACION COOSALUD	33	M	VIVO	NA	COLOMBIA	BOLIVAR	CARTAGENA	NO	SI	NEGATIVO
1920	2020-06-19 23:59:44	junio	CC	INFLUENZA HUMANA POR VIRUS NUEVO	IPS FUNDACION COOSALUD	18	M	VIVO	NA	COLOMBIA	BOLIVAR	CARTAGENA	NO	SI	NEGATIVO
1921	2020-06-19 23:59:44	junio	RC	Enfermedad Similar a Influenza Infección Respiratoria Aguda Grave (Vigilancia centinela)	IPS FUNDACION COOSALUD	7	F	VIVO	NA	COLOMBIA	BOLIVAR	CARTAGENA	NO	SI	NEGATIVO
1922	2020-06-18 23:59:44	junio	CC	INFLUENZA HUMANA POR VIRUS NUEVO	CENTRO MEDICO CRECER	31	F	VIVO	NA	COLOMBIA	BOLIVAR	CARTAGENA	NO	NO	NEGATIVO
1923	2020-06-18 23:59:44	junio	CC	INFLUENZA HUMANA POR VIRUS NUEVO	GESTION SALUD S.A.S.	33	F	VIVO	NA	COLOMBIA	BOLIVAR	CARTAGENA	SI	SI	NEGATIVO
1924	2020-06-20 23:59:44	junio	CC	INFLUENZA HUMANA POR VIRUS NUEVO	PROMOTORA BOCAGRANDE S.A "PROBOCA S.A"	30	F	VIVO	ECOPETROL	COLOMBIA	BOLIVAR	CARTAGENA	NO	SI	NEGATIVO
1925	2020-06-20 23:59:44	junio	CC	INFLUENZA HUMANA POR VIRUS NUEVO	PROMOTORA BOCAGRANDE S.A "PROBOCA S.A"	34	M	VIVO	NA	COLOMBIA	BOLIVAR	MAGANGUE	NO	SI	NEGATIVO
1926	2020-06-20 23:59:44	junio	CC	INFLUENZA HUMANA POR VIRUS NUEVO	PROMOTORA BOCAGRANDE S.A "PROBOCA S.A"	71	M	VIVO	NA	COLOMBIA	BOLIVAR	CARTAGENA	NO	NO	NEGATIVO
1927	2020-06-20 23:59:44	junio	CC	INFECCION RESPIRATORIA AGUDA GRAVE IRAG INUSITADA	PROMOTORA BOCAGRANDE S.A "PROBOCA S.A"	61	M	VIVO	NA	COLOMBIA	BOLIVAR	CARTAGENA	NO	NO	POSITIVO
1928	2020-06-20 23:59:44	junio	PEP	INFLUENZA HUMANA POR VIRUS NUEVO	PROMOTORA BOCAGRANDE S.A "PROBOCA S.A"	49	F	VIVO	NA	COLOMBIA	BOLIVAR	CARTAGENA	SI	SI	NEGATIVO
1929	2020-06-20 23:59:44	junio	CC	INFLUENZA HUMANA POR VIRUS NUEVO	PROMOTORA BOCAGRANDE S.A "PROBOCA S.A"	55	M	VIVO	NA	COLOMBIA	BOLIVAR	CARTAGENA	NO	SI	NEGATIVO
1930	2020-06-20 23:59:44	junio	CC	INFLUENZA HUMANA POR VIRUS NUEVO	PROMOTORA BOCAGRANDE S.A "PROBOCA S.A"	49	M	VIVO	NA	COLOMBIA	BOLIVAR	CARTAGENA	SI	SI	NEGATIVO
1931	2020-06-20 23:59:44	junio	TI	INFLUENZA HUMANA POR VIRUS NUEVO	HOSPITAL NAVAL DE CARTAGENA	18	M	VIVO	NA	COLOMBIA	BOLIVAR	SANTA ROSA	NO	SI	NEGATIVO
1932	2020-04-20 23:59:44	abril	CC	INFLUENZA HUMANA POR VIRUS NUEVO	IPS CUIDADO SEGURO EN CASA SA	44	M	VIVO	SALUD TOTAL SA EPS	COLOMBIA	BOLIVAR	CARTAGENA	NO	SI	NEGATIVO
1933	2020-04-20 23:59:44	abril	CC	INFLUENZA HUMANA POR VIRUS NUEVO	CLINICA NUESTRA SEDE CARTAGENA	51	M	VIVO	SALUD TOTAL SA EPS	COLOMBIA	BOLIVAR	CARTAGENA	NO	NO	NEGATIVO
1934	2020-04-20 23:59:44	abril	CC	INFECCION RESPIRATORIA AGUDA GRAVE IRAG INUSITADA	CENTRO MEDICO BUENOS AIRES LTDA	26	M	VIVO	SAVIA SALUD	COLOMBIA	BOLIVAR	MAGANGUE	NO	NO	NEGATIVO
1935	2020-04-16 23:59:44	abril	CC	INFLUENZA HUMANA POR VIRUS NUEVO	IPS CUIDADO SEGURO EN CASA SA	45	M	VIVO	SALUD TOTAL SA EPS	COLOMBIA	BOLIVAR	CARTAGENA	NO	SI	NEGATIVO
1936	2020-04-16 23:59:44	abril	CC	INFLUENZA HUMANA POR VIRUS NUEVO	UAB SANTA LUCIA-SALUD TOTAL EPS-CARTAGENA	27	F	VIVO	SALUD TOTAL SA EPS	COLOMBIA	BOLIVAR	CARTAGENA	NO	SI	NEGATIVO
1937	2020-04-16 23:59:44	abril	CC	INFLUENZA HUMANA POR VIRUS NUEVO	UAB SANTA LUCIA-SALUD TOTAL EPS-CARTAGENA	23	F	VIVO	SALUD TOTAL SA EPS	COLOMBIA	BOLIVAR	CARTAGENA	NO	SI	NEGATIVO
1938	2020-04-16 23:59:44	abril	CC	INFLUENZA HUMANA POR VIRUS NUEVO	UAB SANTA LUCIA-SALUD TOTAL EPS-CARTAGENA	40	F	VIVO	SALUD TOTAL SA EPS	COLOMBIA	BOLIVAR	CARTAGENA	NO	SI	NEGATIVO
1939	2020-04-16 23:59:44	abril	CC	INFLUENZA HUMANA POR VIRUS NUEVO	CENTRO MEDICO BUENOS AIRES LTDA	41	M	VIVO	SANITAS EPS SA	COLOMBIA	BOLIVAR	CARTAGENA	NO	NO	NEGATIVO
1940	2020-04-16 23:59:44	abril	CC	INFLUENZA HUMANA POR VIRUS NUEVO	CENTRO MEDICO BUENOS AIRES LTDA	56	M	VIVO	NA	COLOMBIA	BOLIVAR	CARTAGENA	NO	SI	NEGATIVO
1941	2020-04-16 23:59:44	abril	CC	INFLUENZA HUMANA POR VIRUS NUEVO	CENTRO MEDICO BUENOS AIRES LTDA	32	F	VIVO	COOMEVA EPS SA	COLOMBIA	BOLIVAR	CARTAGENA	NO	SI	NEGATIVO
1942	2020-04-17 23:59:44	abril	TI	INFLUENZA HUMANA POR VIRUS NUEVO	CENTRO MEDICO BUENOS AIRES LTDA	12	F	VIVO	COOMEVA EPS SA	COLOMBIA	BOLIVAR	CARTAGENA	NO	SI	NEGATIVO
1943	2020-04-17 23:59:44	abril	CC	INFLUENZA HUMANA POR VIRUS NUEVO	CENTRO MEDICO BUENOS AIRES LTDA	50	F	VIVO	NUEVA EPS	COLOMBIA	BOLIVAR	CARTAGENA	NO	NO	NEGATIVO
1944	2020-04-16 23:59:44	abril	CC	INFECCION RESPIRATORIA AGUDA GRAVE IRAG INUSITADA	CLINICA MADRE BERNARDA COMUNIDAD DE HERMANAS FRANC	85	F	VIVO	MUTUAL SER ESS	COLOMBIA	BOLIVAR	CARTAGENA	NO	NO	NEGATIVO
1945	2020-04-17 23:59:44	abril	CC	INFLUENZA HUMANA POR VIRUS NUEVO	UAB SANTA LUCIA-SALUD TOTAL EPS-CARTAGENA	46	F	VIVO	SALUD TOTAL SA EPS	COLOMBIA	BOLIVAR	CARTAGENA	SI	NO	NEGATIVO
1946	2020-04-17 23:59:44	abril	CC	INFLUENZA HUMANA POR VIRUS NUEVO	UAB SANTA LUCIA-SALUD TOTAL EPS-CARTAGENA	64	M	VIVO	SALUD TOTAL SA EPS	COLOMBIA	BOLIVAR	CARTAGENA	NO	NO	NEGATIVO
1947	2020-04-17 23:59:44	abril	CC	INFLUENZA HUMANA POR VIRUS NUEVO	UAB SANTA LUCIA-SALUD TOTAL EPS-CARTAGENA	33	F	VIVO	COOPERATIVA DE SALUD Y DESARROLLO INTEGRAL ZONA SUR ORIENTAL DE CARTAGENA -COOSALUD	COLOMBIA	BOLIVAR	CARTAGENA	SI	NO	NEGATIVO
1948	2020-04-17 23:59:44	abril	CC	INFLUENZA HUMANA POR VIRUS NUEVO	SALUD Y BIENESTAR DEL CARIBEIPS SA	71	F	VIVO	COOSALUD ESS EPS-S	COLOMBIA	BOLIVAR	CARTAGENA	NO	NO	NEGATIVO
1949	2020-04-08 23:59:44	abril	CC	INFLUENZA HUMANA POR VIRUS NUEVO	CENTRO MEDICO BUENOS AIRES LTDA	75	F	VIVO	MUTUAL SER ESS	COLOMBIA	BOLIVAR	CARTAGENA	NO	NO	NEGATIVO
1950	2020-04-10 23:59:44	abril	CC	INFLUENZA HUMANA POR VIRUS NUEVO	IPS CUIDADO SEGURO EN CASA SA	34	F	VIVO	SANITAS EPS SA	COLOMBIA	BOLIVAR	CARTAGENA	SI	SI	NEGATIVO
1951	2020-04-11 23:59:44	abril	CC	INFLUENZA HUMANA POR VIRUS NUEVO	ESTRIOSLTDA	68	F	VIVO	MUTUAL SER ESS	COLOMBIA	BOLIVAR	ARJONA	NO	NO	NEGATIVO
1952	2020-04-12 23:59:44	abril	CC	INFLUENZA HUMANA POR VIRUS NUEVO	IPS CUIDADO SEGURO EN CASA SA	26	M	VIVO	SANITAS EPS SA	COLOMBIA	BOLIVAR	CARTAGENA	NO	SI	NEGATIVO
1953	2020-04-12 23:59:44	abril	CC	INFLUENZA HUMANA POR VIRUS NUEVO	IPS CUIDADO SEGURO EN CASA SA	56	M	VIVO	NA	COLOMBIA	BOLIVAR	CARTAGENA	NO	NO	NEGATIVO
1954	2020-04-11 23:59:44	abril	CC	INFLUENZA HUMANA POR VIRUS NUEVO	GESTION SALUD	37	M	VIVO	SURA EPS	COLOMBIA	BOLIVAR	CARTAGENA	SI	NO	NEGATIVO
1955	2020-04-14 23:59:44	abril	CC	INFLUENZA HUMANA POR VIRUS NUEVO	IPS CUIDADO SEGURO EN CASA SA	46	F	VIVO	SALUD TOTAL SA EPS	COLOMBIA	BOLIVAR	CARTAGENA	NO	SI	NEGATIVO
1956	2020-04-14 23:59:44	abril	CC	INFLUENZA HUMANA POR VIRUS NUEVO	IPS CUIDADO SEGURO EN CASA SA	72	F	VIVO	FIDUPREVISORA SA RES	COLOMBIA	BOLIVAR	CARTAGENA	NO	SI	NEGATIVO
1957	2020-04-13 23:59:44	abril	CC	INFLUENZA HUMANA POR VIRUS NUEVO	IPS CUIDADO SEGURO EN CASA SA	36	F	VIVO	SALUDCOOP EPS	COLOMBIA	BOLIVAR	CARTAGENA	SI	SI	NEGATIVO
1958	2020-04-14 23:59:44	abril	CC	INFLUENZA HUMANA POR VIRUS NUEVO	IPS CUIDADO SEGURO EN CASA SA	20	M	VIVO	MEDIMAS EPS CONTRIBUTIVO	COLOMBIA	BOLIVAR	ARJONA	SI	SI	NEGATIVO
1959	2020-04-14 23:59:44	abril	CC	INFLUENZA HUMANA POR VIRUS NUEVO	IPS CUIDADO SEGURO EN CASA SA	24	M	VIVO	NUEVA EPS	COLOMBIA	BOLIVAR	CARTAGENA	NO	SI	NEGATIVO
1960	2020-04-14 23:59:44	abril	RC	INFLUENZA HUMANA POR VIRUS NUEVO	IPS CUIDADO SEGURO EN CASA SA	2	M	VIVO	ASOCIACIÓN MUTUAL SER EMPRESA SOLIDARIA DE SALUD E.S.S. -CM	COLOMBIA	BOLIVAR	SAN CRISTOBAL	NO	SI	NEGATIVO
1961	2020-04-13 23:59:44	abril	CC	INFLUENZA HUMANA POR VIRUS NUEVO	IPS CUIDADO SEGURO EN CASA SA	38	M	VIVO	SURA EPS	COLOMBIA	BOLIVAR	CARTAGENA	NO	NO	NEGATIVO
1962	2020-04-14 23:59:44	abril	CC	INFLUENZA HUMANA POR VIRUS NUEVO	IPS CUIDADO SEGURO EN CASA SA	51	F	VIVO	COOMEVA EPS SA	COLOMBIA	BOLIVAR	CARTAGENA	SI	SI	NEGATIVO
1963	2020-04-14 23:59:44	abril	CC	INFLUENZA HUMANA POR VIRUS NUEVO	IPS CUIDADO SEGURO EN CASA SA	19	M	VIVO	MALLAMAS EPSI	COLOMBIA	BOLIVAR	CARTAGENA	SI	SI	NEGATIVO
1964	2020-04-14 23:59:44	abril	CC	INFLUENZA HUMANA POR VIRUS NUEVO	IPS CUIDADO SEGURO EN CASA SA	24	F	VIVO	CCF COMFAMILIAR CARTAGENA	COLOMBIA	BOLIVAR	CARTAGENA	NO	NO	NEGATIVO
1965	2020-04-14 23:59:44	abril	CC	INFLUENZA HUMANA POR VIRUS NUEVO	IPS CUIDADO SEGURO EN CASA SA	34	F	VIVO	SANITAS EPS SA	COLOMBIA	BOLIVAR	CARTAGENA	SI	SI	NEGATIVO
1966	2020-04-14 23:59:44	abril	CC	INFLUENZA HUMANA POR VIRUS NUEVO	IPS CUIDADO SEGURO EN CASA SA	27	F	VIVO	SANITAS EPS SA	COLOMBIA	BOLIVAR	CARTAGENA	SI	SI	NEGATIVO
1967	2020-04-22 23:59:44	abril	CC	INFLUENZA HUMANA POR VIRUS NUEVO	IPS CUIDADO SEGURO EN CASA SA	55	M	VIVO	CCF COMFAMILIAR CARTAGENA	COLOMBIA	BOLIVAR	CARTAGENA	NO	SI	NEGATIVO
1968	2020-04-22 23:59:44	abril	CC	INFECCION RESPIRATORIA AGUDA GRAVE IRAG INUSITADA	ESTRIOSLTDA	62	F	VIVO	MUTUAL SER ESS	COLOMBIA	BOLIVAR	CARTAGENA	NO	NO	NEGATIVO
1969	2020-04-22 23:59:44	abril	TI	INFLUENZA HUMANA POR VIRUS NUEVO	CLINICA BLAS DE LEZO SA	15	M	VIVO	NUEVA EPS	COLOMBIA	BOLIVAR	CARTAGENA	NO	NO	NEGATIVO
1970	2020-04-22 23:59:44	abril	CC	INFLUENZA HUMANA POR VIRUS NUEVO	SERVICIOS SALUD IPS SURA SURAMERICANA	40	F	VIVO	SURA EPS	COLOMBIA	BOLIVAR	CARTAGENA	NO	NO	NEGATIVO
1971	2020-04-22 23:59:44	abril	CC	INFLUENZA HUMANA POR VIRUS NUEVO	IPS CUIDADO SEGURO EN CASA SA	40	M	VIVO	SALUD TOTAL SA EPS	COLOMBIA	BOLIVAR	CARTAGENA	NO	SI	NEGATIVO
1972	2020-04-22 23:59:44	abril	CC	INFLUENZA HUMANA POR VIRUS NUEVO	IPS CUIDADO SEGURO EN CASA SA	50	M	VIVO	SALUD TOTAL SA EPS	COLOMBIA	BOLIVAR	CARTAGENA	NO	SI	NEGATIVO
1973	2020-04-22 23:59:44	abril	CC	INFLUENZA HUMANA POR VIRUS NUEVO	SALUD Y BIENESTAR DEL CARIBEIPS SA	78	F	VIVO	COOSALUD ESS EPS-S	COLOMBIA	BOLIVAR	CARTAGENA	NO	NO	NEGATIVO
1974	2020-04-22 23:59:44	abril	CC	INFLUENZA HUMANA POR VIRUS NUEVO	SALUD Y BIENESTAR DEL CARIBEIPS SA	77	F	VIVO	MUTUAL SER ESS	COLOMBIA	BOLIVAR	CARTAGENA	NO	NO	NEGATIVO
1975	2020-04-22 23:59:44	abril	CC	INFLUENZA HUMANA POR VIRUS NUEVO	IPS CUIDADO SEGURO EN CASA SA	34	F	VIVO	SANITAS EPS SA	COLOMBIA	BOLIVAR	CARTAGENA	SI	SI	POSITIVO
1976	2020-04-22 23:59:44	abril	RC	INFLUENZA HUMANA POR VIRUS NUEVO	IPS CUIDADO SEGURO EN CASA SA	6	F	VIVO	SANITAS EPS SA	COLOMBIA	BOLIVAR	CARTAGENA	NO	SI	NEGATIVO
1977	2020-04-23 23:59:44	abril	CC	INFECCION RESPIRATORIA AGUDA GRAVE IRAG INUSITADA	IPS CUIDADO SEGURO EN CASA SA	52	F	VIVO	SALUD TOTAL SA EPS	COLOMBIA	BOLIVAR	CARTAGENA	NO	NO	NEGATIVO
1978	2020-04-23 23:59:44	abril	CC	INFLUENZA HUMANA POR VIRUS NUEVO	IPS CUIDADO SEGURO EN CASA SA	48	F	VIVO	SALUD TOTAL SA EPS	COLOMBIA	BOLIVAR	CARTAGENA	NO	NO	NEGATIVO
1979	2020-04-23 23:59:44	abril	CC	INFLUENZA HUMANA POR VIRUS NUEVO	CENTRO MEDICO BUENOS AIRES LTDA	73	F	VIVO	COOSALUD ESS EPS-S	COLOMBIA	BOLIVAR	SANTA ROSA	NO	NO	NEGATIVO
1980	2020-04-23 23:59:44	abril	CC	INFECCION RESPIRATORIA AGUDA GRAVE IRAG INUSITADA	SEDE 1 CLINICA BLAS DE LEZO SA MEGA URGENCIA	88	F	VIVO	FERROCARRILES NACIONALES DE COLOMBIA	COLOMBIA	BOLIVAR	CARTAGENA	NO	NO	NEGATIVO
1981	2020-04-23 23:59:44	abril	CC	INFLUENZA HUMANA POR VIRUS NUEVO	IPS CUIDADO SEGURO EN CASA SA	32	F	VIVO	SURA EPS	COLOMBIA	BOLIVAR	CARTAGENA	SI	SI	NEGATIVO
1982	2020-04-23 23:59:44	abril	CC	INFLUENZA HUMANA POR VIRUS NUEVO	IPS CUIDADO SEGURO EN CASA SA	39	F	VIVO	SURA EPS	COLOMBIA	BOLIVAR	CARTAGENA	SI	SI	NEGATIVO
1983	2020-04-23 23:59:44	abril	CC	INFLUENZA HUMANA POR VIRUS NUEVO	IPS CUIDADO SEGURO EN CASA SA	34	M	VIVO	SANITAS EPS SA	COLOMBIA	BOLIVAR	CARTAGENA	SI	SI	NEGATIVO
1984	2020-04-23 23:59:44	abril	CC	INFLUENZA HUMANA POR VIRUS NUEVO	IPS CUIDADO SEGURO EN CASA SA	44	M	VIVO	SURA EPS	COLOMBIA	BOLIVAR	CARTAGENA	NO	NO	NEGATIVO
1985	2020-04-23 23:59:44	abril	CC	Enfermedad Similar a Influenza Infección Respiratoria Aguda Grave (Vigilancia centinela)	IPS CUIDADO SEGURO EN CASA SA	81	F	VIVO	COOSALUD ESS EPS-S	COLOMBIA	BOLIVAR	CARTAGENA	NO	NO	NEGATIVO
1986	2020-04-23 23:59:44	abril	CC	INFLUENZA HUMANA POR VIRUS NUEVO	IPS CUIDADO SEGURO EN CASA SA	62	F	VIVO	COOSALUD ESS EPS-S	COLOMBIA	BOLIVAR	CARTAGENA	NO	NO	NEGATIVO
1987	2020-04-26 23:59:44	abril	CC	INFLUENZA HUMANA POR VIRUS NUEVO	HOSPITAL NAVAL DE CARTAGENA	80	F	VIVO	COOSALUD ESS EPS-S	COLOMBIA	BOLIVAR	CARTAGENA	NO	NO	NEGATIVO
1988	2020-04-26 23:59:44	abril	CC	INFLUENZA HUMANA POR VIRUS NUEVO	IPS CUIDADO SEGURO EN CASA SA	47	F	VIVO	SANITAS EPS SA	COLOMBIA	BOLIVAR	CARTAGENA	SI	SI	NEGATIVO
1989	2020-04-26 23:59:44	abril	CC	INFLUENZA HUMANA POR VIRUS NUEVO	SALUD Y BIENESTAR DEL CARIBEIPS SA	47	F	VIVO	COOSALUD ESS EPS-S	COLOMBIA	BOLIVAR	CARTAGENA	NO	NO	NEGATIVO
1990	2020-04-26 23:59:44	abril	CC	INFLUENZA HUMANA POR VIRUS NUEVO	IPS CUIDADO SEGURO EN CASA SA	34	F	VIVO	COOSALUD ESS EPS-S	COLOMBIA	BOLIVAR	MAGANGUE	NO	NO	NEGATIVO
1991	2020-04-26 23:59:44	abril	CC	INFLUENZA HUMANA POR VIRUS NUEVO	IPS CUIDADO SEGURO EN CASA SA	48	F	VIVO	NA	COLOMBIA	BOLIVAR	CARTAGENA	NO	NO	NEGATIVO
1992	2020-04-26 23:59:44	abril	CC	INFLUENZA HUMANA POR VIRUS NUEVO	IPS CUIDADO SEGURO EN CASA SA	31	F	VIVO	MUTUAL SER ESS	COLOMBIA	BOLIVAR	CARTAGENA	NO	SI	NEGATIVO
1993	2020-04-26 23:59:44	abril	CC	INFLUENZA HUMANA POR VIRUS NUEVO	SERVICIOS SALUD IPS SURA SURAMERICANA	38	F	VIVO	SALUD TOTAL SA EPS	COLOMBIA	ANTIOQUIA	MEDELLIN	NO	SI	NEGATIVO
1994	2020-04-26 23:59:44	abril	CC	INFLUENZA HUMANA POR VIRUS NUEVO	IPS CUIDADO SEGURO EN CASA SA	29	F	VIVO	SURA EPS	COLOMBIA	BOLIVAR	CARTAGENA	SI	SI	NEGATIVO
1995	2020-04-26 23:59:44	abril	CC	INFLUENZA HUMANA POR VIRUS NUEVO	IPS CUIDADO SEGURO EN CASA SA	36	F	VIVO	SALUD TOTAL SA EPS	COLOMBIA	BOLIVAR	CARTAGENA	SI	SI	NEGATIVO
1996	2020-04-26 23:59:44	abril	CC	INFLUENZA HUMANA POR VIRUS NUEVO	SALUD Y BIENESTAR DEL CARIBEIPS SA	37	M	VIVO	COOSALUD ESS EPS-S	COLOMBIA	BOLIVAR	CARTAGENA	NO	NO	NEGATIVO
1997	2020-04-26 23:59:44	abril	CC	Enfermedad Similar a Influenza Infección Respiratoria Aguda Grave (Vigilancia centinela)	IPS CUIDADO SEGURO EN CASA SA	62	M	VIVO	MUTUAL SER ESS	COLOMBIA	BOLIVAR	MAGANGUE	NO	NO	NEGATIVO
1998	2020-04-26 23:59:44	abril	CC	INFLUENZA HUMANA POR VIRUS NUEVO	PROMOTORA BOCAGRANDE S.A "PROBOCA S.A"	28	M	VIVO	SANITAS EPS SA	COLOMBIA	BOLIVAR	CARTAGENA	NO	NO	NEGATIVO
1999	2020-04-26 23:59:44	abril	CC	INFLUENZA HUMANA POR VIRUS NUEVO	UAB SANTA LUCIA-SALUD TOTAL EPS-CARTAGENA	24	M	VIVO	SALUD TOTAL SA EPS	COLOMBIA	BOLIVAR	CARTAGENA	SI	NO	NEGATIVO
[truncated: 75,123 more rows]
